# Supplementary material for: Occlusion enhanced pan-cancer classification via deep learning
Source: BMC Bioinformatics. 2024 Aug 8;25:260. doi: 10.1186/s12859-024-05870-y (PMC11308240; doi:10.1186/s12859-024-05870-y)
Supplement: Supplementary file 2 — Supplementary Material 2. [file 12859_2024_5870_MOESM2_ESM.xlsx]

## Sheet: Sheet1
Table S1: Summary Statistic of the source public dataset
Tissue of origin	Status	Accession Number	Number of samples
1.Esophagus	Adenocarcinoma	PRJEB11797	17
1.Esophagus	Normal	PRJEB11797	14
1.Esophagus	Normal	PRJNA435587	7
1.Esophagus	Normal	PRJNA489250	4
1.Esophagus	Normal	PRJNA533799	23
1.Esophagus	SCC	PRJNA435587	7
1.Esophagus	SCC	PRJNA489250	4
1.Esophagus	SCC	PRJNA533799	23
10.Endometrium	Normal	PRJEB34507	6
10.Endometrium	Normal	PRJNA242387	18
10.Endometrium	Tumour	PRJEB34507	6
10.Endometrium	Tumour	PRJNA242387	18
11.Bladder	Tumour	PRJNA255416	63
11.Bladder	Tumour	PRJNA534108	119
12.Paraganglioma	Tumour	PRJNA476709	24
13.Prostate	Normal	PRJNA552058	30
13.Prostate	Tumour	PRJNA552058	30
14.Brain	GBM	PRJNA212047	100
14.Brain	LGG	PRJNA212047	174
15.Sarcoma	Tumour	PRJNA396157	77
16.Thyroid	FC	PRJEB11591	30
16.Thyroid	FC	PRJNA563018	33
16.Thyroid	FVPTC	PRJEB11591	48
16.Thyroid	Normal	PRJEB11591	81
16.Thyroid	Normal	PRJNA272493	4
16.Thyroid	Normal	PRJNA326252	12
16.Thyroid	PTC	PRJEB11591	77
16.Thyroid	PTC	PRJNA272493	18
16.Thyroid	PTC	PRJNA326252	12
16.Thyroid	PTC	PRJNA563018	73
17.Thymus	Thymic Carcinoma	PRJNA248372	7
17.Thymus	Thymoma	PRJNA248372	15
2.Stomach	Adenocarcinoma	PRJNA338610	8
2.Stomach	Adenocarcinoma	PRJNA412553	5
2.Stomach	Adenocarcinoma	PRJNA435914	34
2.Stomach	Adenocarcinoma	PRJNA438844	6
2.Stomach	Adenocarcinoma	PRJNA508414	80
2.Stomach	Normal	PRJNA338610	8
2.Stomach	Normal	PRJNA412553	5
2.Stomach	Normal	PRJNA435914	34
2.Stomach	Normal	PRJNA438844	6
2.Stomach	Normal	PRJNA508414	79
3.Colorectal	Adenocarcinoma	PRJNA218851	18
3.Colorectal	Adenocarcinoma	PRJNA358825	8
3.Colorectal	Adenocarcinoma	PRJNA420049	110
3.Colorectal	Livermet	PRJNA218851	18
3.Colorectal	Normal	PRJNA218851	18
3.Colorectal	Normal	PRJNA358825	1
4.Liver	HCC	PRJNA310012	50
4.Liver	HCC	PRJNA310654	95
4.Liver	Normal	PRJNA310012	50
4.Liver	Normal	PRJNA310654	95
5.bile ducts	Cholangiocarcinoma	PRJNA422089	27
5.bile ducts	Normal	PRJNA422089	30
6.Pancreas	Adenocarcinoma	PRJNA487487	6
6.Pancreas	Normal	PRJNA487487	42
7.Lung	Adenocarcinoma	PRJEB29932	28
7.Lung	Adenocarcinoma	PRJNA320473	318
7.Lung	LC	PRJNA320473	73
7.Lung	MucinousCA	PRJNA343087	6
7.Lung	Normal	PRJNA257389	7
7.Lung	Normal	PRJNA320473	70
7.Lung	Normal	PRJNA343087	6
7.Lung	SCC	PRJEB29932	10
7.Lung	SCC	PRJNA320473	209
7.Lung	SCLC	PRJNA257389	79
8.Breast	IDC	PRJNA486023	360
8.Breast	IDC	PRJNA553096	76
8.Breast	Normal	PRJNA486023	88
8.Breast	Normal	PRJNA553096	19
9.Ovary	Carcinoma	PRJNA393722	96
9.Ovary	Carcinoma	PRJNA396544	85
			3537
