# Supplementary material for: Occlusion enhanced pan-cancer classification via deep learning
Source: BMC Bioinformatics. 2024 Aug 8;25:260. doi: 10.1186/s12859-024-05870-y (PMC11308240; doi:10.1186/s12859-024-05870-y)
Supplement: Supplementary file 3 — Supplementary Material 3. [file 12859_2024_5870_MOESM3_ESM.xlsx]

## Sheet: Comparison table
Table S2: the mean occlusion score and tissue specificity score of all the genes
Rank	gene ID	gene name	description	Mean Occlusion Score	shannon entropy	roku entropy
1	ENSG00000277127.1	Metazoa_SRP	Metazoan signal recognition particle RNA [Source:RFAM;Acc:RF00017]	0.873825	1.9206	1.7448
2	ENSG00000273702.1	nan	novel transcript	0.870371	0.5076	0.9763
3	ENSG00000285719.2	nan	novel transcript, antisense to CD34	0.868961	0.9362	1.0967
4	ENSG00000242852.7	ZNF709	zinc finger protein 709 [Source:HGNC Symbol;Acc:HGNC:20629]	0.868613	0.3253	0.4742
5	ENSG00000125861.14	GFRA4	GDNF family receptor alpha 4 [Source:HGNC Symbol;Acc:HGNC:13821]	0.868494	2.4142	2.4467
6	ENSG00000230833.1	RPEP3	ribulose-5-phosphate-3-epimerase pseudogene 3 [Source:HGNC Symbol;Acc:HGNC:44522]	0.86812	0.8808	0.8572
7	ENSG00000221288.1	MIR663B	microRNA 663b [Source:HGNC Symbol;Acc:HGNC:35270]	0.867982	4.8074	4.8074
8	ENSG00000244052.1	RPL5P24	ribosomal protein L5 pseudogene 24 [Source:HGNC Symbol;Acc:HGNC:35828]	0.867486	0.9021	1.0167
9	ENSG00000144771.8	LRTM1	leucine rich repeats and transmembrane domains 1 [Source:HGNC Symbol;Acc:HGNC:25023]	0.867448	1.0294	1.3673
10	ENSG00000174137.12	FAM53A	family with sequence similarity 53 member A [Source:HGNC Symbol;Acc:HGNC:31860]	0.867222	0.4265	0.9035
11	ENSG00000172680.1	MOS	MOS proto-oncogene, serine/threonine kinase [Source:HGNC Symbol;Acc:HGNC:7199]	0.867078	3.2405	3.253
12	ENSG00000199204.1	Y_RNA	Y RNA [Source:RFAM;Acc:RF00019]	0.86681	4.8074	4.8074
13	ENSG00000255358.1	NDUFAF2P2	NDUFAF2 pseudogene 2 [Source:HGNC Symbol;Acc:HGNC:54723]	0.866735	0.9701	1.0344
14	ENSG00000241451.2	RPS27P22	ribosomal protein S27 pseudogene 22 [Source:HGNC Symbol;Acc:HGNC:36090]	0.866695	2.2536	2.2536
15	ENSG00000253263.1	nan	novel transcript	0.866268	0.6916	0.7277
16	ENSG00000245479.3	LINC01585	long intergenic non-protein coding RNA 1585 [Source:HGNC Symbol;Acc:HGNC:51432]	0.865976	0.4733	0.4244
17	ENSG00000212457.1	RNU6-644P	RNA, U6 small nuclear 644, pseudogene [Source:HGNC Symbol;Acc:HGNC:47607]	0.865951	3.8532	3.8532
18	ENSG00000166884.2	OR4D6	olfactory receptor family 4 subfamily D member 6 [Source:HGNC Symbol;Acc:HGNC:15175]	0.865932	2.7085	2.7286
19	ENSG00000261872.1	nan	novel transcript, antisense to CDC27	0.865635	0.7868	0.7681
20	ENSG00000233401.1	PRKAR1AP1	protein kinase cAMP-dependent type I regulatory subunit alpha pseudogene 1 [Source:HGNC Symbol;Acc:HGNC:9389]	0.865577	0.82	0.7143
21	ENSG00000259577.2	CERNA1	competing endogenous lncRNA 1 for miR-4707-5p and miR-4767 [Source:HGNC Symbol;Acc:HGNC:52664]	0.865437	0.3263	0.6414
22	ENSG00000269365.2	nan	novel transcript	0.865413	1.5048	1.3449
23	ENSG00000258758.1	nan	zinc finger, CCHC domain containing 7 (ZCCHC7) pseudogene	0.865105	1.9251	1.9713
24	ENSG00000237027.1	nan	novel transcript	0.865068	0.6807	0.4472
25	ENSG00000227225.1	MTND1P14	MT-ND1 pseudogene 14 [Source:HGNC Symbol;Acc:HGNC:42063]	0.864919	1.0933	1.2154
26	ENSG00000224863.3	LINC01398	long intergenic non-protein coding RNA 1398 [Source:HGNC Symbol;Acc:HGNC:50678]	0.864826	0.9401	1.0662
27	ENSG00000249541.1	nan	3-hydroxyisobutyryl-Coenzyme A hydrolase (HIBCH) pseudogene	0.864557	2.4265	2.4655
28	ENSG00000231582.2	MTND4LP21	MT-ND4L pseudogene 21 [Source:HGNC Symbol;Acc:HGNC:42255]	0.86436	2.4587	2.4587
29	ENSG00000233170.4	nan	chromosome X open reading frame 56 (CXorf56) pseudogene	0.864262	0.4487	0.7259
30	ENSG00000274315.1	nan	novel transcript, antisense to FAR2	0.864179	0.249	0.6076
31	ENSG00000267604.1	nan	novel transcript, antisense to chromosome 17 open reading frame 105	0.86404	1.4799	1.2308
32	ENSG00000241313.3	WWTR1-AS1	WWTR1 antisense RNA 1 [Source:HGNC Symbol;Acc:HGNC:41035]	0.86391	0.8659	1.1725
33	ENSG00000207595.1	MIR181A2	microRNA 181a-2 [Source:HGNC Symbol;Acc:HGNC:31549]	0.863908	3.1955	3.1955
34	ENSG00000279908.1	nan	tec	0.8636	1.2742	1.9023
35	ENSG00000282142.2	nan	novel transcript	0.8636	0.6135	0.5255
36	ENSG00000225423.1	TNPO1P1	transportin 1 pseudogene 1 [Source:HGNC Symbol;Acc:HGNC:45120]	0.863549	0.7343	0.8332
37	ENSG00000259658.5	nan	ubiquitin-conjugating enzyme E2Q family member 2 (UBE2Q2) pseudogene	0.86352	0.9078	0.9012
38	ENSG00000233040.2	FAM204BP	family with sequence similarity 204 member B, pseudogene [Source:HGNC Symbol;Acc:HGNC:42011]	0.863494	0.8058	0.5152
39	ENSG00000225766.10	DHRS4L1	dehydrogenase/reductase 4 like 1 [Source:HGNC Symbol;Acc:HGNC:19732]	0.863405	0.2992	0.4299
40	ENSG00000238019.1	nan	novel transcript	0.863304	4.4644	4.4644
41	ENSG00000202474.1	RNA5SP283	RNA, 5S ribosomal pseudogene 283 [Source:HGNC Symbol;Acc:HGNC:43183]	0.863216	3.1908	3.1908
42	ENSG00000273125.2	LINC01990	long intergenic non-protein coding RNA 1990 [Source:HGNC Symbol;Acc:HGNC:52822]	0.863164	0.5106	0.6376
43	ENSG00000189134.4	NKAPL	NFKB activating protein like [Source:HGNC Symbol;Acc:HGNC:21584]	0.862914	0.5521	0.6459
44	ENSG00000203435.2	E2F3P2	E2F transcription factor 3 pseudogene 2 [Source:HGNC Symbol;Acc:HGNC:3117]	0.862815	0.7226	0.8744
45	ENSG00000267587.1	nan	Ubiquitin carboxyl-terminal hydrolase 4, pseudogene	0.862807	0.9972	0.8549
46	ENSG00000204505.4	PRAMEF9	PRAME family member 9 [Source:HGNC Symbol;Acc:HGNC:27996]	0.862438	2.2978	2.3109
47	ENSG00000233681.1	CEACAMP1	CEA cell adhesion molecule pseudogene 1 [Source:HGNC Symbol;Acc:HGNC:1821]	0.862335	1.0782	0.9563
48	ENSG00000234938.2	nan	novel transcript	0.862327	3.7921	3.7921
49	ENSG00000235608.1	NKX1-1	NK1 homeobox 1 [Source:HGNC Symbol;Acc:HGNC:24975]	0.862239	3.5606	3.532
50	ENSG00000267429.1	nan	novel transcript, sense intronic to ZSCAN5A	0.862201	0.6515	0.8613
51	ENSG00000251449.2	MTND1P19	MT-ND1 pseudogene 19 [Source:HGNC Symbol;Acc:HGNC:42094]	0.862127	1.8618	1.7022
52	ENSG00000265810.1	MIR3+C45+C3:C54	microRNA 3907 [Source:HGNC Symbol;Acc:HGNC:38988]	0.862103	2.9793	2.9793
53	ENSG00000286226.1	nan	novel transcript	0.862012	0.8584	0.7339
54	ENSG00000258412.1	nan	novel transcript, sense intronic to BDKRB2	0.861931	0.9438	1.0192
55	ENSG00000279485.1	nan	TEC	0.861772	0.8611	0.7236
56	ENSG00000258443.1	nan	novel transcript, sense intronic to HEATR4	0.861743	0.4091	0.3981
57	ENSG00000286830.1	nan	novel transcript	0.86169	1.2182	1.2749
58	ENSG00000205300.3	nan	novel transcript	0.861672	2.0581	2.0497
59	ENSG00000235183.3	SRP14P3	signal recognition particle 14 pseudogene 3 [Source:HGNC Symbol;Acc:HGNC:53769]	0.861557	0.8333	0.636
60	ENSG00000234560.4	OR10G8	olfactory receptor family 10 subfamily G member 8 [Source:HGNC Symbol;Acc:HGNC:14845]	0.861524	2.519	2.5161
61	ENSG00000272143.1	FGF14-AS2	FGF14 antisense RNA 2 [Source:HGNC Symbol;Acc:HGNC:44368]	0.861357	0.6033	0.9991
62	ENSG00000238243.3	OR2W3	olfactory receptor family 2 subfamily W member 3 [Source:HGNC Symbol;Acc:HGNC:15021]	0.861327	1.8066	1.9374
63	ENSG00000260796.1	nan	novel transcript, antisense to ATXN2L	0.861326	0.7392	0.8567
64	ENSG00000237336.1	nan	novel transcript	0.861322	0.739	0.5971
65	ENSG00000280323.1	nan	TEC	0.861258	1.5797	1.6667
66	ENSG00000277973.1	nan	family with sequence similarity 98, member A (FAM98A) pseudogene	0.861235	1.7624	1.7624
67	ENSG00000205549.9	C9orf92	chromosome 9 open reading frame 92 [Source:HGNC Symbol;Acc:HGNC:19054]	0.861233	1.8219	1.8257
68	ENSG00000286126.1	nan	novel transcript	0.861215	0.9231	0.9127
69	ENSG00000211728.2	TRBV5-6	T cell receptor beta variable 5-6 [Source:HGNC Symbol;Acc:HGNC:12223]	0.861161	0.9522	0.9268
70	ENSG00000272192.1	PDE7A-DT	PDE7A divergent transcript [Source:HGNC Symbol;Acc:HGNC:55223]	0.861144	0.8513	0.8836
71	ENSG00000215014.5	nan	novel transcript	0.861141	0.3419	0.6668
72	ENSG00000268204.1	nan	novel transcript, antisense to STXBP2	0.861132	0.3846	0.9775
73	ENSG00000286394.1	nan	novel transcript, antisense to TMEM132D	0.861047	1.7533	1.8189
74	ENSG00000228667.1	nan	pseudogene similar to part of NADH dehydrogenase 6 (MTND6)	0.861041	2.287	2.287
75	ENSG00000278921.2	EPB41L4A-DT	EPB41L4A divergent transcript [Source:HGNC Symbol;Acc:HGNC:25643]	0.860915	0.4341	0.9525
76	ENSG00000223088.1	RMRPP5	RNA component of mitochondrial RNA processing endoribonuclease pseudogene 5 [Source:HGNC Symbol;Acc:HGNC:47035]	0.860834	3.6789	3.6789
77	ENSG00000215354.9	FAM90A24P	family with sequence similarity 90 member A24, pseudogene [Source:HGNC Symbol;Acc:HGNC:32272]	0.860812	0.6132	0.4989
78	ENSG00000157884.11	CIB4	calcium and integrin binding family member 4 [Source:HGNC Symbol;Acc:HGNC:33703]	0.860782	1.9666	2.1264
79	ENSG00000260633.1	nan	novel transcript	0.860711	0.3718	0.4519
80	ENSG00000287620.1	nan	novel transcript	0.86068	0.4343	0.929
81	ENSG00000236380.5	VENTXP7	VENT homeobox pseudogene 7 [Source:HGNC Symbol;Acc:HGNC:13638]	0.860673	1.7682	1.7933
82	ENSG00000279153.1	nan	novel transcript	0.860638	1.5321	1.4961
83	ENSG00000261375.1	nan	golgin subfamily A member 6-like pseudogene	0.860553	0.5858	0.23
84	ENSG00000279594.1	nan	TEC	0.860547	0.4785	0.903
85	ENSG00000263004.2	AKAP1-DT	AKAP1 divergent transcript [Source:HGNC Symbol;Acc:HGNC:55339]	0.860468	0.3679	0.494
86	ENSG00000230142.2	LINC01075	long intergenic non-protein coding RNA 1075 [Source:HGNC Symbol;Acc:HGNC:49118]	0.860438	4.8074	4.8074
87	ENSG00000229694.7	LINC00484	long intergenic non-protein coding RNA 484 [Source:NCBI gene (formerly Entrezgene);Acc:100129347]	0.860402	0.4627	1.1947
88	ENSG00000261421.1	nan	novel transcript	0.860399	4.5246	4.5246
89	ENSG00000254884.1	PRR13P2	proline rich 13 pseudogene 2 [Source:HGNC Symbol;Acc:HGNC:50615]	0.860391	0.5051	0.3842
90	ENSG00000259236.1	GOLGA8VP	golgin A8 family member V, pseudogene [Source:HGNC Symbol;Acc:HGNC:49920]	0.86036	1.2833	1.4912
91	ENSG00000234688.1	nan	novel transcript	0.8603	3.4686	3.4634
92	ENSG00000214886.4	FAM177A1P1	family with sequence similarity 177 member A1 pseudogene 1 [Source:HGNC Symbol;Acc:HGNC:34441]	0.860251	1.4687	1.3872
93	ENSG00000251785.1	RNA5SP20	RNA, 5S ribosomal pseudogene 20 [Source:HGNC Symbol;Acc:HGNC:42588]	0.860183	4.8074	4.8074
94	ENSG00000251614.1	HSPA8P19	heat shock protein family A (Hsp70) member pseudogene 19 [Source:HGNC Symbol;Acc:HGNC:44935]	0.860172	0.9334	0.7107
95	ENSG00000255036.6	SUGT1P4-STRA6LP-CCDC180	SUGT1P4-STRA6LP-CCDC180 readthrough [Source:HGNC Symbol;Acc:HGNC:53835]	0.860169	0.6026	0.8764
96	ENSG00000278889.4	OR2S2	olfactory receptor family 2 subfamily S member 2 [Source:HGNC Symbol;Acc:HGNC:8276]	0.860164	2.1503	2.3091
97	ENSG00000260103.2	nan	coiled-coil-helix-coiled-coil-helix domain-containing protein 7 (CHCHD7) pseudogene	0.860159	0.4673	0.5058
98	ENSG00000199545.1	RNA5SP195	RNA, 5S ribosomal pseudogene 195 [Source:HGNC Symbol;Acc:HGNC:43095]	0.860112	2.5793	2.5793
99	ENSG00000277561.5	GOLGA8IP	golgin A8 family member I, pseudogene [Source:HGNC Symbol;Acc:HGNC:26660]	0.860106	1.1063	1.3157
100	ENSG00000277382.1	nan	novel transcript, antisense to MXRA7	0.860098	0.6451	0.7853
101	ENSG00000271384.1	nan	novel transcript	0.860085	0.3196	0.5779
102	ENSG00000278931.1	nan	ankyrin repeat domain 20 family, member A3 (ANKRD20A3) pseudogene	0.859889	0.8426	0.9693
103	ENSG00000277173.1	nan	novel transcript, sense intronic to SLC48A1	0.859864	0.602	0.7963
104	ENSG00000264860.1	nan	novel transcript	0.859859	1.284	1.7066
105	ENSG00000232059.3	nan	ribosomal protein L37 (RPL37) pseudogene	0.859838	0.4018	0.4261
106	ENSG00000258384.1	RCCD1-AS1	RCCD1 and UNC45A antisense RNA 1 [Source:HGNC Symbol;Acc:HGNC:54811]	0.859822	0.3392	0.7585
107	ENSG00000230803.1	nan	novel transcript	0.859672	4.8074	4.8074
108	ENSG00000281538.1	nan	novel transcript	0.859646	0.5333	0.7697
109	ENSG00000233232.7	NPIPB7	nuclear pore complex interacting protein family member B7 [Source:HGNC Symbol;Acc:HGNC:33832]	0.859601	0.5663	0.5366
110	ENSG00000261522.5	nan	methylenetetrahydrofolate dehydrogenase (NADP+ dependent) 1-like (MTHFD1L) pseudogene	0.859586	0.532	0.5353
111	ENSG00000284846.1	nan	novel transcript	0.859518	1.1975	0.9896
112	ENSG00000233410.1	LINC01222	long intergenic non-protein coding RNA 1222 [Source:HGNC Symbol;Acc:HGNC:49672]	0.859499	1.7183	1.6845
113	ENSG00000224418.1	STK24-AS1	STK24 antisense RNA 1 [Source:HGNC Symbol;Acc:HGNC:39935]	0.859482	0.2365	0.4062
114	ENSG00000259102.2	SMARCE1P3	SWI/SNF related, matrix associated, actin dependent regulator of chromatin, subfamily e, member 1 pseudogene 3 [Source:HGNC Symbol;Acc:HGNC:39733]	0.859426	2.5174	2.5702
115	ENSG00000270419.1	CAHM	colon adenocarcinoma hypermethylated [Source:HGNC Symbol;Acc:HGNC:42860]	0.859423	0.9485	1.3125
116	ENSG00000206127.11	GOLGA8O	golgin A8 family member O [Source:HGNC Symbol;Acc:HGNC:44406]	0.859283	1.1642	1.6458
117	ENSG00000201071.1	Y_RNA	Y RNA [Source:RFAM;Acc:RF00019]	0.859274	3.23	3.23
118	ENSG00000182083.7	OR6B2	olfactory receptor family 6 subfamily B member 2 [Source:HGNC Symbol;Acc:HGNC:15041]	0.859249	2.6489	2.7233
119	ENSG00000231466.2	nan	PHD finger protein 10 (PHF10) pseudogene	0.859156	0.6313	0.8873
120	ENSG00000244671.3	RN7SL280P	RNA, 7SL, cytoplasmic 280, pseudogene [Source:HGNC Symbol;Acc:HGNC:46296]	0.859154	0.6866	0.678
121	ENSG00000258478.1	nan	novel transcript, antisense to NRXN3	0.859117	1.433	1.4068
122	ENSG00000279796.1	nan	TEC	0.859102	1.0315	1.1267
123	ENSG00000227735.1	CYCSP5	CYCS pseudogene 5 [Source:HGNC Symbol;Acc:HGNC:24416]	0.859101	0.9863	0.9734
124	ENSG00000249607.1	nan	transient receptor potential cation channel, subfamily C, member 6 (TRPC6) pseudogene	0.859075	2.8124	2.8124
125	ENSG00000275120.3	nan	novel transcript, antisense to ZSCAN2	0.859007	0.4076	0.7628
126	ENSG00000232901.1	CYCSP10	CYCS pseudogene 10 [Source:HGNC Symbol;Acc:HGNC:24384]	0.858964	0.5494	0.6094
127	ENSG00000248423.1	nan	clathrin, light chain (Lca) (CLTA) pseudogene	0.85896	0.9858	0.7355
128	ENSG00000220563.1	PKMP3	pyruvate kinase M1/2 pseudogene 3 [Source:HGNC Symbol;Acc:HGNC:44245]	0.858919	1.0971	1.4115
129	ENSG00000227352.1	ARHGEF7-AS1	ARHGEF7 antisense RNA 1 [Source:HGNC Symbol;Acc:HGNC:39816]	0.858909	1.4029	1.3441
130	ENSG00000240457.3	RN7SL472P	RNA, 7SL, cytoplasmic 472, pseudogene [Source:HGNC Symbol;Acc:HGNC:46488]	0.858904	1.1978	1.1263
131	ENSG00000277118.1	Metazoa_SRP	Metazoan signal recognition particle RNA [Source:RFAM;Acc:RF00017]	0.858898	1.2052	1.1667
132	ENSG00000267454.6	ZNF582-DT	ZNF582 divergent transcript [Source:HGNC Symbol;Acc:HGNC:25213]	0.858858	0.8066	1.3254
133	ENSG00000286377.1	nan	novel transcript	0.858806	1.8562	1.8312
134	ENSG00000248668.3	OXCT1-AS1	OXCT1 antisense RNA 1 [Source:HGNC Symbol;Acc:HGNC:40423]	0.858778	1.0089	1.246
135	ENSG00000287244.1	nan	novel transcript	0.858758	0.7881	0.8048
136	ENSG00000263220.1	nan	novel transcript, antisense to RABEP1	0.85872	0.5145	0.7967
137	ENSG00000238069.1	RPLP0P7	ribosomal protein lateral stalk subunit P0 pseudogene 7 [Source:HGNC Symbol;Acc:HGNC:36578]	0.858711	2.5732	2.5084
138	ENSG00000268366.1	SERTAD3-AS1	SERTAD3 antisense RNA 1 [Source:HGNC Symbol;Acc:HGNC:55281]	0.858636	0.3301	0.7514
139	ENSG00000182634.8	OR10G7	olfactory receptor family 10 subfamily G member 7 [Source:HGNC Symbol;Acc:HGNC:14842]	0.858607	1.5418	1.4194
140	ENSG00000064218.5	DMRT3	doublesex and mab-3 related transcription factor 3 [Source:HGNC Symbol;Acc:HGNC:13909]	0.858563	2.0936	2.0893
141	ENSG00000213946.3	DNAJB1P1	DnaJ heat shock protein family (Hsp40) member B1 pseudogene 1 [Source:HGNC Symbol;Acc:HGNC:24988]	0.858541	1.53	1.5028
142	ENSG00000287381.1	nan	novel transcript, antisense to MAPK4	0.858539	1.6961	1.9024
143	ENSG00000224658.1	nan	novel transcript	0.858531	2.0743	2.0743
144	ENSG00000272249.1	nan	novel transcript, antisense to CPQ	0.858529	0.8143	0.4986
145	ENSG00000244604.1	nan	ribosomal protein S26 (RPS26) pseudogene	0.858499	0.768	0.5785
146	ENSG00000241756.3	RN7SL83P	RNA, 7SL, cytoplasmic 83, pseudogene [Source:HGNC Symbol;Acc:HGNC:46099]	0.858482	1.9417	1.9417
147	ENSG00000232486.1	DEPDC1P2	DEP domain containing 1 pseudogene 2 [Source:HGNC Symbol;Acc:HGNC:33975]	0.85837	0.6937	0.3946
148	ENSG00000222378.1	RNA5SP44	RNA, 5S ribosomal pseudogene 44 [Source:HGNC Symbol;Acc:HGNC:42820]	0.858294	1.9262	1.9262
149	ENSG00000286532.1	PARTICL	promoter of MAT2A antisense radiation-induced circulating long non-coding RNA [Source:HGNC Symbol;Acc:HGNC:50886]	0.858292	0.4515	0.5401
150	ENSG00000213076.3	nan	SNARE Vti1a-beta protein pseudogene	0.858276	1.1551	0.9183
151	ENSG00000230612.3	nan	novel transcript, antisense to KIF3A	0.858224	0.6568	0.863
152	ENSG00000277491.1	nan	novel transcript	0.858219	0.2579	0.4004
153	ENSG00000266826.2	IGBP1P2	immunoglobulin (CD79A) binding protein 1 pseudogene 2 [Source:HGNC Symbol;Acc:HGNC:43611]	0.858194	2.1298	2.4733
154	ENSG00000236489.1	nan	ribosomal protein L34 (RPL34) pseudogene	0.858181	1.0472	1.1415
155	ENSG00000269487.1	nan	novel transcript, antisense to STRN4	0.85817	0.8804	1.0319
156	ENSG00000285993.1	nan	novel transcript, antisense to RNF165	0.858155	0.8146	0.5375
157	ENSG00000241697.5	TMEFF1	transmembrane protein with EGF like and two follistatin like domains 1 [Source:HGNC Symbol;Acc:HGNC:11866]	0.858155	1.8757	2.1433
158	ENSG00000167194.7	C16orf92	chromosome 16 open reading frame 92 [Source:HGNC Symbol;Acc:HGNC:26346]	0.858137	2.2	2.1849
159	ENSG00000242737.1	nan	ribosomal protein S20 (RPS20) pseudogene	0.858132	0.6676	0.8331
160	ENSG00000225568.1	nan	pseudogene similar to part of SUMO-1 activating enzyme subunit 2 (UBA2)	0.858057	0.6852	0.5158
161	ENSG00000260369.2	nan	novel transcript	0.85803	0.2445	0.3969
162	ENSG00000256814.1	nan	novel transcript	0.858027	2.5937	2.7514
163	ENSG00000255107.1	nan	BAG family molecular chaperone regulator 4 (BAG4) pseudogene	0.857987	1.9378	2.0244
164	ENSG00000279829.1	nan	TEC	0.857912	0.8588	0.5462
165	ENSG00000273123.1	nan	novel transcript, antisense to MYLK	0.857881	0.4555	0.6083
166	ENSG00000259428.1	HMGB3P26	high mobility group box 3 pseudogene 26 [Source:HGNC Symbol;Acc:HGNC:39318]	0.857872	1.913	1.7971
167	ENSG00000219433.2	BTBD10P2	BTB domain containing 10 pseudogene 2 [Source:HGNC Symbol;Acc:HGNC:51541]	0.857864	0.7059	0.5465
168	ENSG00000254380.2	nan	novel transcript	0.857849	1.2351	1.2539
169	ENSG00000243979.2	nan	ribosomal protein L17 (RPL17) pseudogene	0.857847	0.7469	0.5507
170	ENSG00000170262.12	MRAP	melanocortin 2 receptor accessory protein [Source:HGNC Symbol;Acc:HGNC:1304]	0.85782	1.9489	2.0799
171	ENSG00000275765.5	nan	novel transcript	0.857786	0.4344	0.7196
172	ENSG00000102539.5	MLNR	motilin receptor [Source:HGNC Symbol;Acc:HGNC:4495]	0.857778	1.2443	1.4717
173	ENSG00000233459.1	nan	zinc finger protein 207 (ZNF207) pseudogene	0.857763	2.1203	2.2277
174	ENSG00000264932.3	nan	novel transcript, antisense to AL3A2	0.857736	0.585	0.5021
175	ENSG00000168589.15	DYNLRB2	dynein light chain roadblock-type 2 [Source:HGNC Symbol;Acc:HGNC:15467]	0.857695	0.8742	1.0656
176	ENSG00000269253.1	SIGLEC21P	sialic acid binding Ig like lectin 21, pseudogene [Source:HGNC Symbol;Acc:HGNC:15610]	0.85769	3.3151	3.2462
177	ENSG00000240871.5	KRTAP4-7	keratin associated protein 4-7 [Source:HGNC Symbol;Acc:HGNC:18898]	0.857689	3.0332	3.0453
178	ENSG00000227692.1	MED28P3	mediator complex subunit 28 pseudogene 3 [Source:HGNC Symbol;Acc:HGNC:45080]	0.857667	0.3656	0.5053
179	ENSG00000214288.4	HMGB3P13	high mobility group box 3 pseudogene 13 [Source:HGNC Symbol;Acc:HGNC:39305]	0.857642	1.8783	1.9427
180	ENSG00000231981.3	RPL7L1P12	ribosomal protein L7 like 1 pseudogene 12 [Source:HGNC Symbol;Acc:HGNC:39811]	0.857603	1.0295	0.8857
181	ENSG00000272195.1	nan	novel transcript, antisense to EFCAB2	0.857601	0.3578	0.6955
182	ENSG00000176753.5	C15orf56	chromosome 15 putative open reading frame 56 [Source:HGNC Symbol;Acc:HGNC:33868]	0.857564	1.1268	1.7377
183	ENSG00000200468.1	RNA5SP403	RNA, 5S ribosomal pseudogene 403 [Source:HGNC Symbol;Acc:HGNC:43303]	0.857561	4.8074	4.8074
184	ENSG00000261823.1	nan	novel transcript	0.857552	0.7089	0.5422
185	ENSG00000220349.4	nan	galanin receptor pseudogene	0.857545	0.8807	1.1138
186	ENSG00000212961.4	HNRNPA1P40	heterogeneous nuclear ribonucleoprotein A1 pseudogene 40 [Source:HGNC Symbol;Acc:HGNC:48769]	0.857544	0.73	0.5168
187	ENSG00000223457.1	HTATSF1P1	HIV-1 Tat specific factor 1 pseudogene 1 [Source:HGNC Symbol;Acc:HGNC:13959]	0.85754	1.6206	1.4877
188	ENSG00000287937.1	nan	novel transcript	0.85754	0.5822	0.3558
189	ENSG00000227516.1	nan	novel transcript	0.857535	1.0698	1.2092
190	ENSG00000283940.1	MTND3P15	MT-ND3 pseudogene 15 [Source:HGNC Symbol;Acc:HGNC:52075]	0.857531	2.1509	2.1509
191	ENSG00000245281.8	nan	novel transcript	0.857531	0.5538	1.0155
192	ENSG00000241317.1	nan	novel transcript	0.857523	2.0279	2.0279
193	ENSG00000236496.2	GPS2P1	G protein pathway suppressor 2 pseudogene 1 [Source:HGNC Symbol;Acc:HGNC:49622]	0.857479	0.5124	0.7515
194	ENSG00000277782.1	nan	novel transcript	0.857472	0.3388	0.4547
195	ENSG00000249368.1	nan	pseudogene similar to part of polymerase (DNA directed), beta (POLB)	0.857468	2.9088	2.9088
196	ENSG00000258265.1	nan	novel transcript	0.857465	2.8167	2.8078
197	ENSG00000248518.1	nan	novel transcript	0.857465	3.4596	3.4466
198	ENSG00000244653.1	UBFD1P1	ubiquitin family domain containing 1 pseudogene 1 [Source:HGNC Symbol;Acc:HGNC:42389]	0.857461	2.2061	2.0712
199	ENSG00000215159.3	nan	nan	0.857436	1.0335	0.8773
200	ENSG00000219435.6	CATSPERZ	catsper channel auxiliary subunit zeta [Source:HGNC Symbol;Acc:HGNC:19231]	0.857435	0.7543	0.6803
201	ENSG00000158428.4	CATIP	ciliogenesis associated TTC17 interacting protein [Source:HGNC Symbol;Acc:HGNC:25062]	0.857426	1.0427	1.2682
202	ENSG00000258562.2	nan	erritin, light polypeptide (FTL) pseudogene	0.857406	1.3167	1.5171
203	ENSG00000286873.1	nan	novel transcript	0.857384	0.4712	0.9253
204	ENSG00000249018.2	GAPDHP56	glyceraldehyde 3 phosphate dehydrogenase pseudogene 56 [Source:HGNC Symbol;Acc:HGNC:38562]	0.857372	2.09	2.09
205	ENSG00000233848.1	nan	novel transcript	0.857323	1.0898	0.7658
206	ENSG00000198674.3	OR10G6	olfactory receptor family 10 subfamily G member 6 [Source:HGNC Symbol;Acc:HGNC:14836]	0.857308	2.263	2.2318
207	ENSG00000255872.3	nan	novel transcript	0.857291	0.6012	0.9226
208	ENSG00000273487.1	nan	novel transcript	0.857284	0.8151	1.147
209	ENSG00000269391.2	nan	novel transcript	0.857271	1.232	0.8289
210	ENSG00000267246.1	nan	novel transcript	0.857255	0.4911	0.3287
211	ENSG00000176540.3	OR4C5	olfactory receptor family 4 subfamily C member 5 [Source:HGNC Symbol;Acc:HGNC:14702]	0.857251	2.7053	2.6524
212	ENSG00000236914.4	LINC01852	long intergenic non-protein coding RNA 1852 [Source:HGNC Symbol;Acc:HGNC:52668]	0.857243	0.4715	0.6962
213	ENSG00000228382.1	ITPKB-IT1	ITPKB intronic transcript 1 [Source:HGNC Symbol;Acc:HGNC:41349]	0.857215	0.5242	0.8404
214	ENSG00000262322.1	MTND4P34	MT-ND4 pseudogene 34 [Source:HGNC Symbol;Acc:HGNC:51948]	0.857213	1.4019	1.4148
215	ENSG00000233471.2	KRT18P62	keratin 18 pseudogene 62 [Source:HGNC Symbol;Acc:HGNC:48889]	0.857212	0.6677	0.5142
216	ENSG00000269188.1	nan	lectin, galactoside-binding, soluble, 13 (LGALS13) pseudogene	0.857136	2.8199	2.8199
217	ENSG00000213954.3	ATP5PDP3	ATP synthase peripheral stalk subunit d pseudogene 3 [Source:HGNC Symbol;Acc:HGNC:49625]	0.857134	2.3789	2.3524
218	ENSG00000233496.1	SYNJ2-IT1	SYNJ2 intronic transcript 1 [Source:HGNC Symbol;Acc:HGNC:41387]	0.857123	1.0293	1.0461
219	ENSG00000280238.1	nan	TEC	0.857105	0.6775	0.779
220	ENSG00000261963.3	CCDC92B	coiled-coil domain containing 92B [Source:HGNC Symbol;Acc:HGNC:52279]	0.857097	2.8878	3.0253
221	ENSG00000237074.2	nan	novel transcript	0.857052	0.9141	0.9184
222	ENSG00000283547.1	MTATP6P8	MT-ATP6 pseudogene 8 [Source:HGNC Symbol;Acc:HGNC:44582]	0.857035	1.406	1.2823
223	ENSG00000235818.3	VN1R17P	vomeronasal 1 receptor 17 pseudogene [Source:HGNC Symbol;Acc:HGNC:37331]	0.856936	1.2846	1.1845
224	ENSG00000260880.5	HCCAT5	hepatocellular carcinoma associated transcript 5 [Source:HGNC Symbol;Acc:HGNC:48612]	0.856936	1.082	1.2869
225	ENSG00000229571.7	PRAMEF25	PRAME family member 25 [Source:HGNC Symbol;Acc:HGNC:49179]	0.856892	1.5729	1.5398
226	ENSG00000286434.1	nan	novel transcript	0.856869	2.1202	2.0324
227	ENSG00000252539.1	RNA5SP462	RNA, 5S ribosomal pseudogene 462 [Source:HGNC Symbol;Acc:HGNC:43362]	0.856851	3.7673	3.7673
228	ENSG00000251609.2	SETP12	SET pseudogene 12 [Source:HGNC Symbol;Acc:HGNC:42931]	0.856836	0.6799	1.042
229	ENSG00000229150.1	CRYGEP	crystallin gamma E, pseudogene [Source:HGNC Symbol;Acc:HGNC:2412]	0.856825	1.9892	1.9892
230	ENSG00000274765.1	nan	novel transcript, sense intronic to CCPG1	0.856806	0.296	0.6563
231	ENSG00000242107.2	LINC01100	long intergenic non-protein coding RNA 1100 [Source:HGNC Symbol;Acc:HGNC:49224]	0.856803	1.8049	1.6961
232	ENSG00000227433.1	nan	ribosomal protein L31 (RPL31) pseudogene	0.856802	1.092	0.9452
233	ENSG00000267655.1	nan	novel transcript, sense intronic to ATP9B	0.856795	0.2709	0.3925
234	ENSG00000236476.2	nan	novel pseudogene	0.856777	1.9603	1.8958
235	ENSG00000267734.1	nan	novel transcript, antisense to HS2ST1	0.856773	0.8604	0.7764
236	ENSG00000217653.1	PIMREGP3	PIMREG pseudogene 3 [Source:HGNC Symbol;Acc:HGNC:54614]	0.856766	0.7957	0.7835
237	ENSG00000228559.2	nan	novel transcript	0.856763	2.6919	2.7996
238	ENSG00000271803.1	nan	novel transcript, antisense to NECAB3	0.85675	0.8611	1.0969
239	ENSG00000261610.1	nan	novel transcript	0.856727	0.5449	0.687
240	ENSG00000231982.1	nan	MCF.2 cell line derived transforming sequence-like 2 (MCF2L2) pseudogene	0.856696	1.999	1.8945
241	ENSG00000269559.2	nan	novel transcript, antisense to MTHFD2L	0.85669	0.309	0.6655
242	ENSG00000253203.6	GUSBP3	GUSB pseudogene 3 [Source:HGNC Symbol;Acc:HGNC:37301]	0.856645	0.5624	0.9359
243	ENSG00000263412.1	NFE2L1-DT	NFE2L1 divergent transcript [Source:HGNC Symbol;Acc:HGNC:54812]	0.85662	0.2419	0.6034
244	ENSG00000187003.7	ACTL7A	actin like 7A [Source:HGNC Symbol;Acc:HGNC:161]	0.85662	1.8602	1.9321
245	ENSG00000227192.1	nan	novel transcript	0.856602	0.5343	0.8485
246	ENSG00000232454.2	nan	mitochondrial ribosomal protein S10 (MRPS10) pseudogene	0.856586	0.663	0.8024
247	ENSG00000274472.1	Y_RNA	Y RNA [Source:RFAM;Acc:RF00019]	0.856582	3.6705	3.6705
248	ENSG00000224854.3	CDKN2A-DT	CDKN2A divergent transcript [Source:HGNC Symbol;Acc:HGNC:23831]	0.856579	1.2144	1.0671
249	ENSG00000255088.1	nan	coiled-coil domain containing 111 (CCDC111) pseudogene	0.856577	3.4961	3.4961
250	ENSG00000285745.1	nan	general transcription factor IIH subunit 5 (GTF2H5) pseudogene	0.856554	1.7267	1.7267
251	ENSG00000254490.1	OR5M7P	olfactory receptor family 5 subfamily M member 7 pseudogene [Source:HGNC Symbol;Acc:HGNC:14818]	0.856535	2.4164	2.3627
252	ENSG00000286573.1	nan	novel transcript	0.85649	1.8182	1.868
253	ENSG00000248559.1	nan	novel transcript	0.856472	0.4788	0.7576
254	ENSG00000261741.5	FRG2KP	FSHD region gene 2 family member K, pseudogene [Source:HGNC Symbol;Acc:HGNC:51797]	0.856457	2.3016	2.361
255	ENSG00000249487.7	LINC01586	long intergenic non-protein coding RNA 1586 [Source:HGNC Symbol;Acc:HGNC:51434]	0.856453	2.1215	2.4271
256	ENSG00000286763.1	nan	novel transcript	0.856448	0.4926	0.4968
257	ENSG00000255067.1	nan	novel transcript	0.856442	0.955	0.5649
258	ENSG00000273456.1	nan	novel transcript	0.856397	0.4436	0.7915
259	ENSG00000184724.5	KRTAP6-1	keratin associated protein 6-1 [Source:HGNC Symbol;Acc:HGNC:18931]	0.856381	3.2275	3.2368
260	ENSG00000272288.6	ILRUN-AS1	ILRUN antisense RNA 1 [Source:HGNC Symbol;Acc:HGNC:55216]	0.856365	0.2397	0.3987
261	ENSG00000236412.1	nan	novel transcript	0.856273	1.6837	1.6854
262	ENSG00000132631.6	SCP2D1	SCP2 sterol binding domain containing 1 [Source:HGNC Symbol;Acc:HGNC:16211]	0.856246	3.0665	3.0636
263	ENSG00000207864.3	MIR27B	microRNA 27b [Source:HGNC Symbol;Acc:HGNC:31614]	0.856209	3.8825	3.8825
264	ENSG00000229294.1	nan	novel transcript	0.856206	1.0838	0.8702
265	ENSG00000214254.3	nan	dual specificity phosphatase 3 (DUSP3) pseudogene	0.8562	1.4503	1.1242
266	ENSG00000280379.1	nan	novel transcript	0.856198	0.7697	0.666
267	ENSG00000259036.1	nan	novel transcript, antisense to BDKRB2	0.856173	0.8167	0.7204
268	ENSG00000283003.2	nan	novel transcript	0.85617	2.414	2.4589
269	ENSG00000236398.2	TAS2R39	taste 2 receptor member 39 [Source:HGNC Symbol;Acc:HGNC:18886]	0.856145	1.6038	1.6301
270	ENSG00000228643.1	nan	novel transcript	0.856129	0.8233	1.1632
271	ENSG00000267515.1	nan	high mobility group box 3 (HMGB3) pseudogene	0.856111	0.68	0.8447
272	ENSG00000279665.1	nan	TEC	0.856088	0.8511	0.6108
273	ENSG00000234438.4	KBTBD13	kelch repeat and BTB domain containing 13 [Source:HGNC Symbol;Acc:HGNC:37227]	0.856069	0.7957	1.2382
274	ENSG00000283175.1	nan	novel transcript, antisense to MASP1	0.856069	1.0026	1.1674
275	ENSG00000252338.1	RNU6-503P	RNA, U6 small nuclear 503, pseudogene [Source:HGNC Symbol;Acc:HGNC:47466]	0.856066	4.8074	4.8074
276	ENSG00000202514.1	Y_RNA	Y RNA [Source:RFAM;Acc:RF00019]	0.856054	3.947	3.947
277	ENSG00000235204.1	nan	novel transcript	0.85604	0.2645	0.3447
278	ENSG00000229827.1	nan	pseudogene similar to part of inositol polyphosphate-5-phosphatase F (INPP5F)	0.856024	0.8885	0.8313
279	ENSG00000227321.2	MTND4P15	MT-ND4 pseudogene 15 [Source:HGNC Symbol;Acc:HGNC:42202]	0.856024	0.512	0.3762
280	ENSG00000246877.1	DNM1P35	dynamin 1 pseudogene 35 [Source:HGNC Symbol;Acc:HGNC:35182]	0.856017	0.3091	0.5346
281	ENSG00000245330.4	nan	novel transcript	0.856006	0.6053	0.9687
282	ENSG00000255363.3	LINC02757	long intergenic non-protein coding RNA 2757 [Source:HGNC Symbol;Acc:HGNC:54277]	0.856005	1.0123	1.3717
283	ENSG00000261543.1	nan	novel transcript, antisense to ISLR	0.85599	2.7147	2.7687
284	ENSG00000211724.3	TRBV6-6	T cell receptor beta variable 6-6 [Source:HGNC Symbol;Acc:HGNC:12231]	0.855987	1.0774	1.2091
285	ENSG00000236266.1	nan	novel transcript	0.855896	0.3072	0.5484
286	ENSG00000182035.12	ADIG	adipogenin [Source:HGNC Symbol;Acc:HGNC:28606]	0.855885	2.5882	2.6263
287	ENSG00000234271.1	nan	transmembrane protein 14C (TMEM14C) pseudogene	0.855808	0.8732	1.0029
288	ENSG00000260624.2	nan	novel transcript, antisense to TBC1D21	0.855794	2.5963	2.5963
289	ENSG00000258629.1	NCOA4P1	nuclear receptor coactivator 4 pseudogene 1 [Source:HGNC Symbol;Acc:HGNC:20022]	0.855789	1.9949	2.0396
290	ENSG00000258690.1	nan	novel transcript, antisense to SLC25A21	0.855786	3.0405	3.0437
291	ENSG00000213671.3	OLA1P2	OLA1 pseudogene 2 [Source:HGNC Symbol;Acc:HGNC:45277]	0.855782	1.8428	2.1385
292	ENSG00000254629.1	nan	suppressor of cytokine signaling 6 (SOCS6) pseudogene	0.85576	2.0439	2.1003
293	ENSG00000267644.1	nan	novel transcript	0.855721	1.2238	1.3709
294	ENSG00000286700.1	nan	novel transcript	0.855715	1.3495	1.5958
295	ENSG00000254340.2	nan	novel transcript	0.855713	0.3572	0.7346
296	ENSG00000243503.2	nan	ribosomal protein L26 (RPL26) pseudogene	0.855703	2.3454	2.2166
297	ENSG00000275586.1	Metazoa_SRP	Metazoan signal recognition particle RNA [Source:RFAM;Acc:RF00017]	0.855674	1.1659	1.0924
298	ENSG00000277232.2	GTSE1-DT	GTSE1 divergent transcript [Source:HGNC Symbol;Acc:HGNC:27163]	0.855654	0.3515	0.5616
299	ENSG00000243854.3	RN7SL67P	RNA, 7SL, cytoplasmic 67, pseudogene [Source:HGNC Symbol;Acc:HGNC:46083]	0.85564	1.0512	1.2079
300	ENSG00000228851.1	MTCO3P4	MT-CO3 pseudogene 4 [Source:HGNC Symbol;Acc:HGNC:52079]	0.855634	2.0956	1.9799
301	ENSG00000286880.1	nan	novel transcript	0.855633	0.6292	0.8399
302	ENSG00000234262.1	nan	small proline-rich protein 3 (SPRR3) pseudogene	0.855628	3.9666	3.9599
303	ENSG00000263709.1	nan	novel transcript, antisense to MYO18A	0.855626	0.91	1.0153
304	ENSG00000227175.1	nan	novel transcript	0.855613	0.6811	0.4709
305	ENSG00000273849.1	SDR42E1P4	short chain dehydrogenase/reductase family 42E, member 1 pseudogene 4 [Source:HGNC Symbol;Acc:HGNC:51835]	0.855613	1.9004	1.9004
306	ENSG00000250887.1	nan	novel transcript	0.855578	1.7306	1.6055
307	ENSG00000215875.4	ST13P20	ST13, Hsp70 interacting protein pseudogene 20 [Source:HGNC Symbol;Acc:HGNC:38863]	0.855547	1.2603	1.3622
308	ENSG00000271042.1	nan	diaphanous homolog 2 (Drosophila) (DIAPH2) pseudogene	0.855544	2.4843	2.4843
309	ENSG00000279395.3	OR5L1	olfactory receptor family 5 subfamily L member 1 [Source:HGNC Symbol;Acc:HGNC:8350]	0.855526	3.301	3.29
310	ENSG00000245468.4	LINC02447	long intergenic non-protein coding RNA 2447 [Source:HGNC Symbol;Acc:HGNC:53379]	0.855525	0.4719	0.7511
311	ENSG00000260422.1	nan	novel transcript	0.855512	1.784	1.965
312	ENSG00000256576.2	LINC02361	long intergenic non-protein coding RNA 2361 [Source:HGNC Symbol;Acc:HGNC:53283]	0.855509	0.8857	1.0782
313	ENSG00000264431.1	nan	WEE1 homolog (S. pombe) (WEE1) pseudogene	0.855483	3.0313	3.0046
314	ENSG00000218574.1	HNRNPA1P37	heterogeneous nuclear ribonucleoprotein A1 pseudogene 37 [Source:HGNC Symbol;Acc:HGNC:48766]	0.855475	0.735	0.5714
315	ENSG00000245729.2	LINC02226	long intergenic non-protein coding RNA 2226 [Source:HGNC Symbol;Acc:HGNC:53095]	0.855468	1.5806	1.7163
316	ENSG00000184276.3	DEFB108B	defensin beta 108B [Source:HGNC Symbol;Acc:HGNC:29966]	0.855463	0.8483	0.5176
317	ENSG00000144410.5	CPO	carboxypeptidase O [Source:HGNC Symbol;Acc:HGNC:21011]	0.855461	0.408	0.5999
318	ENSG00000286444.1	nan	novel transcript, antisense to APMAP	0.855453	0.3842	0.8907
319	ENSG00000272463.1	nan	novel transcript	0.855443	0.5334	0.8078
320	ENSG00000249106.1	nan	novel transcript, antisense to GPM6A	0.855424	1.3268	1.3951
321	ENSG00000280196.1	nan	novel transcript	0.855407	2.0767	1.9215
322	ENSG00000224025.2	nan	dermatan sulfate epimerase (DSE) pseudogene	0.855401	2.3838	2.5141
323	ENSG00000233266.1	HMGB1P31	high mobility group box 1 pseudogene 31 [Source:HGNC Symbol;Acc:HGNC:39122]	0.855393	0.8217	1.6003
324	ENSG00000277619.1	nan	novel transcript, antisense to PITX1	0.855388	2.0989	2.4098
325	ENSG00000257058.1	nan	novel transcript	0.855388	0.6055	0.662
326	ENSG00000266729.5	DSG1-AS1	DSG1 antisense RNA 1 [Source:HGNC Symbol;Acc:HGNC:51115]	0.855378	2.9613	3.0265
327	ENSG00000228995.1	MTND1P9	MT-ND1 pseudogene 9 [Source:HGNC Symbol;Acc:HGNC:42099]	0.855375	0.6905	0.3283
328	ENSG00000275236.1	nan	novel transcript	0.855364	0.4337	0.7573
329	ENSG00000214424.5	FAM149B1P1	family with sequence similarity 149 member B1 pseudogene 1 [Source:HGNC Symbol;Acc:HGNC:31735]	0.855304	2.678	3.0439
330	ENSG00000287548.1	nan	novel transcript	0.85529	0.4007	0.7706
331	ENSG00000266802.1	nan	nan	0.855257	4.8074	4.8074
332	ENSG00000283197.1	nan	mitochondrially encoded NADH 4L dehydrogenase (MT-ND4L) pseudogene	0.855252	4.8074	4.8074
333	ENSG00000226927.1	nan	novel transcript	0.85525	3.3439	3.3439
334	ENSG00000229654.1	LINC02526	long intergenic non-protein coding RNA 2526 [Source:HGNC Symbol;Acc:HGNC:53550]	0.855243	1.6473	1.7171
335	ENSG00000138483.3	CCDC54	coiled-coil domain containing 54 [Source:HGNC Symbol;Acc:HGNC:30703]	0.855238	0.904	1.2245
336	ENSG00000286500.1	nan	novel transcript, antisense to FREM1	0.855232	1.1347	1.3742
337	ENSG00000267707.2	nan	novel transcript, antisense to CELF4	0.855231	0.4966	0.5508
338	ENSG00000287100.1	nan	novel transcript	0.855225	0.4214	0.522
339	ENSG00000261240.1	nan	novel transcript, antisense to PKD1	0.855212	0.807	0.9875
340	ENSG00000236701.3	nan	pseudogene similar to part of a GTPase-activating protein	0.855179	2.4291	2.3807
341	ENSG00000259926.1	nan	novel transcript	0.855149	0.7964	0.7973
342	ENSG00000270447.1	nan	LSM6 homolog, U6 small nuclear RNA associated (S. cerevisiae) (LSM6) pseudogene	0.855147	1.8676	1.8676
343	ENSG00000250183.2	nan	Rho GTPase activating protein 20 (ARHGAP20) pseudogene	0.855141	3.3013	3.3013
344	ENSG00000213842.2	SUGT1P2	SUGT1 pseudogene 2 [Source:HGNC Symbol;Acc:HGNC:31377]	0.855124	0.7679	0.9137
345	ENSG00000232631.1	MTND2P23	MT-ND2 pseudogene 23 [Source:HGNC Symbol;Acc:HGNC:42124]	0.85512	1.5775	1.4815
346	ENSG00000260188.1	nan	novel transcript, antisense to SLC22A16	0.85511	1.4946	1.631
347	ENSG00000255287.1	SNRPGP16	small nuclear ribonucleoprotein polypeptide G pseudogene 16 [Source:HGNC Symbol;Acc:HGNC:49373]	0.855065	3.69	3.69
348	ENSG00000214264.4	KCTD9P4	potassium channel tetramerization domain containing 9 pseudogene 4 [Source:HGNC Symbol;Acc:HGNC:49913]	0.85506	0.6282	0.8267
349	ENSG00000230402.2	LINC01349	long intergenic non-protein coding RNA 1349 [Source:HGNC Symbol;Acc:HGNC:50568]	0.855027	2.4863	2.4863
350	ENSG00000266537.1	SPDYE22P	speedy/RINGO cell cycle regulator family member E22, pseudogene [Source:HGNC Symbol;Acc:HGNC:51518]	0.855	1.6086	1.4786
351	ENSG00000174957.1	OR5J2	olfactory receptor family 5 subfamily J member 2 [Source:HGNC Symbol;Acc:HGNC:19612]	0.854986	3.5329	3.5295
352	ENSG00000228768.3	nan	novel transcript	0.854976	0.9138	0.7546
353	ENSG00000237383.1	CNN2P11	calponin 2 pseudogene 11 [Source:HGNC Symbol;Acc:HGNC:39536]	0.854975	2.266	2.266
354	ENSG00000237446.1	RHEBP3	RHEB pseudogene 3 [Source:HGNC Symbol;Acc:HGNC:44992]	0.854972	1.4903	1.3019
355	ENSG00000287500.1	nan	novel transcript, antisense to KIAA1370	0.854967	0.753	1.1615
356	ENSG00000228473.1	LIN28AP2	LIN28A pseudogene 2 [Source:HGNC Symbol;Acc:HGNC:38056]	0.854962	1.9611	1.9611
357	ENSG00000267187.1	nan	sal-like 2 (Drosophila), pseudogene	0.85496	1.8322	1.6192
358	ENSG00000220305.1	HNRNPH1P1	heterogeneous nuclear ribonucleoprotein H1 pseudogene 1 [Source:HGNC Symbol;Acc:HGNC:48751]	0.854951	0.7495	1.2056
359	ENSG00000254489.2	MPPED2-AS1	MPPED2 antisense RNA 1 [Source:HGNC Symbol;Acc:HGNC:53909]	0.85495	1.6222	1.7106
360	ENSG00000206549.13	nan	novel protein identical to PRSS50	0.854934	1.0139	1.1842
361	ENSG00000286779.1	nan	novel transcript	0.854927	1.4356	1.322
362	ENSG00000287986.1	nan	novel transcript, antisense to SPAAR	0.854925	0.886	0.4768
363	ENSG00000201325.1	RNA5SP142	RNA, 5S ribosomal pseudogene 142 [Source:HGNC Symbol;Acc:HGNC:43042]	0.854905	3.8234	3.8234
364	ENSG00000178125.14	PPP1R42	protein phosphatase 1 regulatory subunit 42 [Source:HGNC Symbol;Acc:HGNC:33732]	0.854897	1.4029	1.4767
365	ENSG00000206913.1	nan	nan	0.854872	1.6502	1.5929
366	ENSG00000238286.1	SLC35E1P1	solute carrier family 35 member E1 pseudogene 1 [Source:HGNC Symbol;Acc:HGNC:42046]	0.854869	0.4045	0.4998
367	ENSG00000273294.1	C1QTNF3-AMACR	C1QTNF3-AMACR readthrough (NMD candidate) [Source:HGNC Symbol;Acc:HGNC:49198]	0.854823	0.494	0.6915
368	ENSG00000271848.2	SYNPO2L-AS1	SYNPO2L antisense RNA 1 [Source:HGNC Symbol;Acc:HGNC:55242]	0.854814	0.526	0.7885
369	ENSG00000255786.1	nan	nucleophosmin/nucleoplasmin 3 (NPM3) pseudogene	0.854804	1.1153	0.7952
370	ENSG00000249068.1	nan	cancer/testis antigen family 45, member A5 pseudogene	0.854802	0.6694	0.6098
371	ENSG00000234043.3	NUDT9P1	nudix hydrolase 9 pseudogene 1 [Source:HGNC Symbol;Acc:HGNC:28523]	0.854799	0.4129	0.5176
372	ENSG00000213917.2	RPL5P8	ribosomal protein L5 pseudogene 8 [Source:HGNC Symbol;Acc:HGNC:36290]	0.854799	1.2242	1.1077
373	ENSG00000171357.6	LURAP1	leucine rich adaptor protein 1 [Source:HGNC Symbol;Acc:HGNC:32327]	0.854782	0.97	1.2753
374	ENSG00000200397.1	Y_RNA	Y RNA [Source:RFAM;Acc:RF00019]	0.854759	4.1074	4.1074
375	ENSG00000165863.17	C10orf82	chromosome 10 open reading frame 82 [Source:HGNC Symbol;Acc:HGNC:28500]	0.854736	1.0863	1.1298
376	ENSG00000231688.1	RPL21P43	ribosomal protein L21 pseudogene 43 [Source:HGNC Symbol;Acc:HGNC:36008]	0.854728	1.4547	1.296
377	ENSG00000230063.1	nan	novel transcript, sense intronic to PPP2R5A	0.854727	0.9961	0.971
378	ENSG00000236411.1	NDUFAF4P3	NADH:ubiquinone oxidoreductase complex assembly factor 4 pseudogene 3 [Source:HGNC Symbol;Acc:HGNC:44542]	0.854715	0.3018	0.5615
379	ENSG00000230286.1	nan	novel transcript	0.85471	2.1123	2.0623
380	ENSG00000286995.1	nan	novel transcript	0.854703	1.8186	1.7904
381	ENSG00000253267.5	DLGAP2-AS1	DLGAP2 antisense RNA 1 [Source:HGNC Symbol;Acc:HGNC:50467]	0.854698	1.6438	1.6591
382	ENSG00000201059.1	RNA5SP336	RNA, 5S ribosomal pseudogene 336 [Source:HGNC Symbol;Acc:HGNC:43236]	0.85469	3.8499	3.8499
383	ENSG00000270706.1	PRMT1P1	protein arginine methyltransferase 1 pseudogene 1 [Source:HGNC Symbol;Acc:HGNC:49611]	0.854669	0.5927	0.6706
384	ENSG00000243916.1	nan	ribosomal protein S2 (RPS2) pseudogene	0.854667	2.0443	1.9913
385	ENSG00000219294.6	PIP5K1P1	phosphatidylinositol-4-phosphate 5-kinase type 1 pseudogene 1 [Source:HGNC Symbol;Acc:HGNC:28372]	0.854662	0.9581	1.0855
386	ENSG00000279707.1	nan	TEC	0.854657	0.9097	0.88
387	ENSG00000186235.11	LINC02610	long intergenic non-protein coding RNA 2610 [Source:HGNC Symbol;Acc:HGNC:27177]	0.85465	0.5752	0.8183
388	ENSG00000042813.8	ZPBP	zona pellucida binding protein [Source:HGNC Symbol;Acc:HGNC:15662]	0.854647	1.0318	1.3362
389	ENSG00000264869.2	nan	novel transcript	0.85464	1.0523	0.8369
390	ENSG00000260811.2	OR4C45	olfactory receptor family 4 subfamily C member 45 (gene/pseudogene) [Source:HGNC Symbol;Acc:HGNC:31270]	0.854635	2.7772	2.7031
391	ENSG00000233538.1	nan	novel transcript	0.854601	0.6494	0.6324
392	ENSG00000221989.2	OR2A2	olfactory receptor family 2 subfamily A member 2 [Source:HGNC Symbol;Acc:HGNC:8230]	0.854586	1.2018	1.3839
393	ENSG00000234398.1	nan	pseudogene similar to part of ATPase, H+/K+ transporting, nongastric, alpha polypeptide ATP12A	0.854516	2.8812	2.8812
394	ENSG00000286511.1	nan	novel transcript	0.854506	0.2897	0.5555
395	ENSG00000201863.1	nan	nan	0.854483	3.5108	3.5108
396	ENSG00000258086.1	nan	novel transcript, antisense to ZNF385A, GPR84, ITGA5 and GTSF1	0.854472	1.1149	0.924
397	ENSG00000175520.9	UBQLN3	ubiquilin 3 [Source:HGNC Symbol;Acc:HGNC:12510]	0.854427	1.2576	1.2263
398	ENSG00000173811.11	CCDC13-AS1	CCDC13 antisense RNA 1 [Source:HGNC Symbol;Acc:HGNC:41142]	0.854425	0.8806	1.2389
399	ENSG00000287741.1	nan	novel transcript	0.854404	1.0612	1.0425
400	ENSG00000254591.1	nan	HIG1 hypoxia inducible domain family (HIG1) pseudogene	0.854395	1.9007	1.9007
401	ENSG00000277498.1	nan	serine/arginine repetitive matrix 1 (SRRM1) pseudogene	0.854395	0.7828	0.8871
402	ENSG00000285927.1	nan	proline rich 23 domain containing 1 (PRR23D1) pseudogene	0.854392	2.6523	2.5611
403	ENSG00000234714.1	nan	novel transcript	0.854389	2.8225	2.8225
404	ENSG00000228105.2	LINC01757	long intergenic non-protein coding RNA 1757 [Source:HGNC Symbol;Acc:HGNC:52546]	0.854384	3.6911	3.6911
405	ENSG00000259191.2	nan	fumarylacetoacetate hydrolase domain containing 1 (FAHD1) pseudogene	0.854346	1.0614	0.8965
406	ENSG00000228838.1	nan	novel transcript	0.854331	1.1672	1.0587
407	ENSG00000231741.2	nan	novel pseudogene	0.854326	0.9321	1.0528
408	ENSG00000173976.15	RAX2	retina and anterior neural fold homeobox 2 [Source:HGNC Symbol;Acc:HGNC:18286]	0.85431	1.5847	1.8152
409	ENSG00000258033.1	SNX5P2	sorting nexin 5 pseudogene 2 [Source:HGNC Symbol;Acc:HGNC:41513]	0.854301	1.2864	1.3183
410	ENSG00000270269.1	IMMP1LP1	inner mitochondrial membrane peptidase subunit 1 pseudogene 1 [Source:HGNC Symbol;Acc:HGNC:51131]	0.854295	0.6596	0.4255
411	ENSG00000228868.3	MYLKP1	myosin light chain kinase pseudogene 1 [Source:HGNC Symbol;Acc:HGNC:7591]	0.854237	1.8121	1.9683
412	ENSG00000261265.1	nan	novel transcript	0.854214	0.784	0.5476
413	ENSG00000220392.1	FCF1P5	FCF1 pseudogene 5 [Source:HGNC Symbol;Acc:HGNC:44617]	0.854209	0.8374	0.7606
414	ENSG00000204703.5	OR2B3	olfactory receptor family 2 subfamily B member 3 [Source:HGNC Symbol;Acc:HGNC:8238]	0.854191	2.7283	2.7894
415	ENSG00000224260.6	nan	novel transcript	0.85418	2.289	2.2673
416	ENSG00000233186.2	KLF4P1	Kruppel like factor 4 pseudogene 1 [Source:HGNC Symbol;Acc:HGNC:49738]	0.854172	1.0158	1.0543
417	ENSG00000230046.1	BIRC6-AS1	BIRC6 antisense RNA 1 [Source:HGNC Symbol;Acc:HGNC:40641]	0.85417	0.9894	0.6561
418	ENSG00000229276.1	REV3L-IT1	REV3L intronic transcript 1 [Source:HGNC Symbol;Acc:HGNC:41377]	0.854168	1.2161	1.114
419	ENSG00000225493.1	LINC01107	long intergenic non-protein coding RNA 1107 [Source:HGNC Symbol;Acc:HGNC:49229]	0.854156	0.64	0.6246
420	ENSG00000266980.1	nan	novel transcript, antisense to UNK	0.85415	0.4337	0.657
421	ENSG00000204952.3	FBXO47	F-box protein 47 [Source:HGNC Symbol;Acc:HGNC:31969]	0.85412	0.8825	0.9818
422	ENSG00000276524.1	nan	novel transcript	0.854107	0.3457	0.6265
423	ENSG00000214578.5	HMGN2P15	high mobility group nucleosomal binding domain 2 pseudogene 15 [Source:HGNC Symbol;Acc:HGNC:39020]	0.854105	0.8135	1.1031
424	ENSG00000213701.4	SETP22	SET pseudogene 22 [Source:HGNC Symbol;Acc:HGNC:42941]	0.854104	1.6488	1.9367
425	ENSG00000235861.1	nan	zinc finger CCCH-type containing 12A (ZC3H12A) pseudogene	0.854088	1.6394	1.3984
426	ENSG00000216663.3	nan	hepatocellular carcinoma-related putative tumor suppressor (LPTS) pseudogene	0.854085	2.2055	2.0839
427	ENSG00000264245.1	nan	family with sequence similarity 27, member E (FAM27E) pseudogene	0.854066	1.6953	1.4351
428	ENSG00000235711.4	ANKRD34C	ankyrin repeat domain 34C [Source:HGNC Symbol;Acc:HGNC:33888]	0.854062	1.7788	2.0801
429	ENSG00000285530.1	nan	novel transcript, antisense to DBT	0.85406	0.2778	0.4069
430	ENSG00000260805.2	nan	novel transcript	0.854058	0.494	0.7259
431	ENSG00000261515.1	VN1R70P	vomeronasal 1 receptor 70 pseudogene [Source:HGNC Symbol;Acc:HGNC:37391]	0.854049	2.7095	2.6441
432	ENSG00000260329.1	nan	novel transcript, antisense to C12orf23	0.854049	0.5364	0.7917
433	ENSG00000267414.1	SETBP1-DT	SETBP1 divergent transcript [Source:HGNC Symbol;Acc:HGNC:54819]	0.854018	0.5165	0.8724
434	ENSG00000101162.3	TUBB1	tubulin beta 1 class VI [Source:HGNC Symbol;Acc:HGNC:16257]	0.854007	0.6805	1.0625
435	ENSG00000243437.3	RN7SL370P	RNA, 7SL, cytoplasmic 370, pseudogene [Source:HGNC Symbol;Acc:HGNC:46386]	0.854007	0.8893	0.8329
436	ENSG00000259588.1	nan	novel transcript, antisense to SEMA6D	0.854001	1.2388	1.0374
437	ENSG00000181282.4	OR5AK3P	olfactory receptor family 5 subfamily AK member 3 pseudogene [Source:HGNC Symbol;Acc:HGNC:15252]	0.853997	1.9678	2.0918
438	ENSG00000198390.5	KRTAP13-1	keratin associated protein 13-1 [Source:HGNC Symbol;Acc:HGNC:18924]	0.853989	3.2622	3.2542
439	ENSG00000253574.5	nan	novel transcript	0.853985	1.2217	1.0221
440	ENSG00000270282.1	nan	ferritin, light polypeptide (FTL) pseudogene	0.853977	0.7803	1.1267
441	ENSG00000239316.3	RN7SL11P	RNA, 7SL, cytoplasmic 11, pseudogene [Source:HGNC Symbol;Acc:HGNC:46027]	0.853976	1.1971	1.1907
442	ENSG00000189169.7	KRTAP10-12	keratin associated protein 10-12 [Source:HGNC Symbol;Acc:HGNC:20533]	0.853975	2.4144	2.5514
443	ENSG00000248401.2	nan	aminomethyltransferase (AMT) pseudogene	0.853974	0.5344	0.5488
444	ENSG00000213221.5	DNLZ	DNL-type zinc finger [Source:HGNC Symbol;Acc:HGNC:33879]	0.853968	0.4199	0.4724
445	ENSG00000231562.1	nan	ribosomal protein L7a (RPL7A) pseudogene	0.853958	1.0404	0.7494
446	ENSG00000232204.1	TET1P1	tet methylcytosine dioxygenase 1 pseudogene 1 [Source:HGNC Symbol;Acc:HGNC:33586]	0.853942	2.4929	2.5977
447	ENSG00000262434.1	nan	novel transcript, antisense to RNMTL1	0.853931	0.5604	0.7605
448	ENSG00000228725.3	MTND2P12	MT-ND2 pseudogene 12 [Source:HGNC Symbol;Acc:HGNC:42113]	0.853919	1.1858	1.2448
449	ENSG00000221783.1	MIR1183	microRNA 1183 [Source:HGNC Symbol;Acc:HGNC:35264]	0.853919	4.8074	4.8074
450	ENSG00000288045.1	nan	novel transcript, antisense to FERMT2	0.853919	0.5119	0.7268
451	ENSG00000271115.1	EIF2S2P7	eukaryotic translation initiation factor 2 subunit 2 beta pseudogene 7 [Source:HGNC Symbol;Acc:HGNC:37795]	0.853911	2.8552	2.7916
452	ENSG00000234106.3	SRP14P2	signal recognition particle 14 pseudogene 2 [Source:HGNC Symbol;Acc:HGNC:53768]	0.853907	0.3553	0.4603
453	ENSG00000259232.2	nan	target of EGR1, member 1 (nuclear) (TOE1) pseudogene	0.8539	0.7008	0.7504
454	ENSG00000253855.1	nan	novel transcript	0.853893	1.0075	0.592
455	ENSG00000166363.5	OR10A5	olfactory receptor family 10 subfamily A member 5 [Source:HGNC Symbol;Acc:HGNC:15131]	0.85389	1.3072	1.2662
456	ENSG00000283304.1	LINC02183	long intergenic non-protein coding RNA 2183 [Source:HGNC Symbol;Acc:HGNC:53045]	0.853881	1.2567	1.1712
457	ENSG00000221245.1	nan	nan	0.853869	2.7008	2.7008
458	ENSG00000258885.1	nan	novel transcript, antisense to PAX5	0.853868	1.5676	1.3344
459	ENSG00000250073.3	nan	novel transcript, antisense to ESAM	0.853863	0.6911	0.9998
460	ENSG00000239614.1	HMGN1P7	high mobility group nucleosome binding domain 1 pseudogene 7 [Source:HGNC Symbol;Acc:HGNC:39350]	0.85386	0.7499	0.7499
461	ENSG00000286638.1	nan	novel transcript	0.853851	1.1158	1.7052
462	ENSG00000248545.3	nan	novel transcript	0.853844	1.0911	0.7426
463	ENSG00000248946.2	MTND3P22	MT-ND3 pseudogene 22 [Source:HGNC Symbol;Acc:HGNC:52168]	0.85384	1.9802	1.9127
464	ENSG00000251644.1	HPRT1P1	hypoxanthine phosphoribosyltransferase 1 pseudogene 1 [Source:HGNC Symbol;Acc:HGNC:51622]	0.853825	2.283	2.283
465	ENSG00000257475.2	nan	novel transcript	0.853822	1.3953	1.5222
466	ENSG00000267255.1	nan	novel transcript, antisense to CHAF1A	0.853819	0.6474	0.8975
467	ENSG00000267289.1	PIN1-DT	PIN1 divergent transcript [Source:HGNC Symbol;Acc:HGNC:55303]	0.853815	0.5965	0.9313
468	ENSG00000258035.2	nan	novel transcript, antisense to PLXNC1	0.853812	0.8146	0.8432
469	ENSG00000232451.2	nan	novel transcript	0.853802	2.4052	2.4572
470	ENSG00000207746.1	MIR575	microRNA 575 [Source:HGNC Symbol;Acc:HGNC:32831]	0.8538	3.8483	3.8483
471	ENSG00000258564.2	OR4N1P	olfactory receptor family 4 subfamily N member 1 pseudogene [Source:HGNC Symbol;Acc:HGNC:14740]	0.8538	2.9748	2.9565
472	ENSG00000258928.1	nan	novel transcript, antisense to GNG2	0.853794	1.0945	0.7721
473	ENSG00000253528.2	nan	ORM1-like 2 (S. cerevisiae) (ORMDL2) pseudogene	0.853792	0.7381	0.6715
474	ENSG00000268486.5	nan	ankyrin repeat domain 30B (ANKRD30B) pseudogene	0.853786	1.776	1.7458
475	ENSG00000234556.1	LINC00701	long intergenic non-protein coding RNA 701 [Source:HGNC Symbol;Acc:HGNC:44674]	0.853784	1.6484	1.4779
476	ENSG00000256557.1	nan	high-mobility group nucleosome binding domain 1 (HMGN1) pseudogene	0.853782	0.9454	0.705
477	ENSG00000230301.6	OR5H6	olfactory receptor family 5 subfamily H member 6 [Source:HGNC Symbol;Acc:HGNC:14767]	0.853777	1.7482	1.7559
478	ENSG00000242062.1	MARK2P6	microtubule affinity regulating kinase 2 pseudogene 6 [Source:HGNC Symbol;Acc:HGNC:39797]	0.853764	1.0223	1.0283
479	ENSG00000252329.1	nan	nan	0.853763	1.749	1.5782
480	ENSG00000260616.6	nan	novel transcript, antisense to CYLD	0.853754	0.5911	0.4642
481	ENSG00000251314.2	nan	novel transcript, antisense to PCSK1	0.853744	0.5974	0.6728
482	ENSG00000254212.1	nan	extra spindle pole bodies homolog 1 (S. cerevisiae) (ESPL1) pseudogene	0.853743	2.5312	2.5312
483	ENSG00000287319.1	nan	novel transcript, antisense to SERPINI1	0.853743	0.5109	0.7427
484	ENSG00000275328.1	SPDYE19P	speedy/RINGO cell cycle regulator family member E19, pseudogene [Source:HGNC Symbol;Acc:HGNC:51515]	0.853721	1.2635	1.1867
485	ENSG00000235145.2	RPSAP16	ribosomal protein SA pseudogene 16 [Source:HGNC Symbol;Acc:HGNC:35478]	0.853717	0.7992	0.7492
486	ENSG00000249945.2	nan	novel transcript	0.853714	1.889	1.8557
487	ENSG00000229046.1	HMGN1P2	high mobility group nucleosome binding domain 1 pseudogene 2 [Source:HGNC Symbol;Acc:HGNC:4985]	0.853713	0.7295	0.5292
488	ENSG00000188334.3	BSPH1	binder of sperm protein homolog 1 [Source:HGNC Symbol;Acc:HGNC:33906]	0.853705	2.7427	2.7427
489	ENSG00000285427.1	SOD2-OT1	SOD2 overlapping transcript 1 [Source:HGNC Symbol;Acc:HGNC:53445]	0.853698	0.3702	0.9424
490	ENSG00000285859.1	nan	novel transcript	0.853694	1.4038	1.4179
491	ENSG00000259654.1	nan	novel transcript, antisense to SEC11A	0.853675	0.9144	1.3112
492	ENSG00000267260.2	nan	novel transcript	0.853671	0.9411	0.9996
493	ENSG00000180437.5	OR6K4P	olfactory receptor family 6 subfamily K member 4 pseudogene [Source:HGNC Symbol;Acc:HGNC:15031]	0.85367	2.6139	2.573
494	ENSG00000259192.1	nan	CTD (carboxy-terminal domain, RNA polymerase II, polypeptide A) small phosphatase 2 (CTDSP2) pseudogene	0.853654	0.6565	0.7123
495	ENSG00000213409.4	C1QBPP2	complement C1q binding protein pseudogene 2 [Source:HGNC Symbol;Acc:HGNC:51618]	0.853644	0.731	0.5031
496	ENSG00000241785.3	RN7SL390P	RNA, 7SL, cytoplasmic 390, pseudogene [Source:HGNC Symbol;Acc:HGNC:46406]	0.853643	0.8519	0.7306
497	ENSG00000255298.3	OR8G5	olfactory receptor family 8 subfamily G member 5 [Source:HGNC Symbol;Acc:HGNC:19622]	0.853627	1.3711	1.4821
498	ENSG00000187616.5	MYMK	myomaker, myoblast fusion factor [Source:HGNC Symbol;Acc:HGNC:33778]	0.853622	1.7347	1.7154
499	ENSG00000261904.1	MTND5P33	MT-ND5 pseudogene 33 [Source:HGNC Symbol;Acc:HGNC:51952]	0.853617	1.3074	1.3815
500	ENSG00000237556.1	KCND3-AS1	KCND3 antisense RNA 1 [Source:HGNC Symbol;Acc:HGNC:40317]	0.853585	1.1384	1.0055
501	ENSG00000224255.2	PDCL3P6	PDCL3 pseudogene 6 [Source:HGNC Symbol;Acc:HGNC:44507]	0.853566	0.7023	0.7652
502	ENSG00000226750.1	nan	pseudogene similar to part of excision repair cross-complementing rodent repair deficiency, complementation group 3 (xeroderma pigmentosum group B complementing) (ERCC3)	0.853545	2.4161	2.4161
503	ENSG00000260898.6	ADPGK-AS1	ADPGK antisense RNA 1 [Source:HGNC Symbol;Acc:HGNC:44144]	0.85354	0.2941	0.4468
504	ENSG00000222969.1	RN7SKP8	RN7SK pseudogene 8 [Source:HGNC Symbol;Acc:HGNC:42626]	0.853528	1.215	0.9211
505	ENSG00000249333.1	nan	Ig lambda chain V-I region pseudogene	0.853527	2.0974	2.0974
506	ENSG00000269855.2	RNF225	ring finger protein 225 [Source:HGNC Symbol;Acc:HGNC:51249]	0.85352	1.4056	1.3314
507	ENSG00000229668.1	nan	pseudogene similar to part of small nuclear ribonucleoprotein polypeptide B (SNRPB2)	0.853506	1.0539	1.0405
508	ENSG00000251178.1	OR7E21P	olfactory receptor family 7 subfamily E member 21 pseudogene [Source:HGNC Symbol;Acc:HGNC:8393]	0.853499	1.3966	1.4094
509	ENSG00000214433.4	GOLGA2P8	GOLGA2 pseudogene 8 [Source:HGNC Symbol;Acc:HGNC:49922]	0.853496	1.0447	0.8229
510	ENSG00000230361.1	VN1R32P	vomeronasal 1 receptor 32 pseudogene [Source:HGNC Symbol;Acc:HGNC:37352]	0.853461	3.0566	2.9436
511	ENSG00000276597.1	TRBV11-3	T cell receptor beta variable 11-3 [Source:HGNC Symbol;Acc:HGNC:12182]	0.853461	1.1233	1.117
512	ENSG00000224802.2	TUBB4BP2	TUBB4B pseudogene 2 [Source:HGNC Symbol;Acc:HGNC:42183]	0.853452	0.6559	0.4859
513	ENSG00000272987.1	OR5AL1	olfactory receptor family 5 subfamily AL member 1 (gene/pseudogene) [Source:HGNC Symbol;Acc:HGNC:14844]	0.853447	2.5771	2.4505
514	ENSG00000233579.1	KRT8P15	keratin 8 pseudogene 15 [Source:HGNC Symbol;Acc:HGNC:33367]	0.853444	0.7323	0.7979
515	ENSG00000182397.14	DNM1P46	dynamin 1 pseudogene 46 [Source:HGNC Symbol;Acc:HGNC:35199]	0.853442	0.673	0.9512
516	ENSG00000271100.1	nan	ATPase, H+ transporting, lysosomal 56/58kDa, V1 subunit B2, pseudogene	0.853429	1.8817	1.8741
517	ENSG00000182365.4	OR5F2P	olfactory receptor family 5 subfamily F member 2 pseudogene [Source:HGNC Symbol;Acc:HGNC:15286]	0.853418	2.7291	2.7492
518	ENSG00000286049.1	nan	novel transcript	0.853386	1.2031	1.1399
519	ENSG00000212211.2	U3	Small nucleolar RNA U3 [Source:RFAM;Acc:RF00012]	0.853381	2.314	2.2201
520	ENSG00000201813.1	RNU6-915P	RNA, U6 small nuclear 915, pseudogene [Source:HGNC Symbol;Acc:HGNC:47878]	0.853368	4.4218	4.4218
521	ENSG00000251183.1	LINC01861	long intergenic non-protein coding RNA 1861 [Source:HGNC Symbol;Acc:HGNC:52680]	0.853359	2.0544	2.0416
522	ENSG00000256757.1	nan	novel transcript	0.853357	2.3871	2.3871
523	ENSG00000279994.1	nan	TEC	0.853349	1.02	0.8064
524	ENSG00000255323.6	LINC01495	long intergenic non-protein coding RNA 1495 [Source:HGNC Symbol;Acc:HGNC:51161]	0.853343	3.0226	3.0226
525	ENSG00000279028.1	nan	novel transcript, antisense to PCDHAC2	0.85334	1.2997	1.0768
526	ENSG00000264548.1	nan	novel transcript, antisense CCDC57	0.853335	0.5081	0.5132
527	ENSG00000270926.1	nan	WAS protein family homolog 4 pseudogene	0.853323	2.6227	2.6227
528	ENSG00000273963.1	ENPP7P14	ectonucleotide pyrophosphatase/phosphodiesterase 7 pseudogene 14 [Source:HGNC Symbol;Acc:HGNC:51387]	0.853298	0.826	0.598
529	ENSG00000267293.1	nan	U3 small nucleolar RNA-associated protein 18 homolog, pseudogene	0.853295	0.4456	0.724
530	ENSG00000287666.1	nan	novel transcript	0.853293	1.4416	1.5488
531	ENSG00000287078.1	nan	novel transcript, antisense to CC2D1B	0.853292	0.438	0.6296
532	ENSG00000281832.1	LINC00602	long intergenic non-protein coding RNA 602 [Source:HGNC Symbol;Acc:HGNC:43917]	0.853289	1.3319	1.4705
533	ENSG00000270292.1	nan	tubulin, alpha 4a (TUBA4A) pseudogene	0.853284	0.6792	0.8488
534	ENSG00000206654.1	RNU6-608P	RNA, U6 small nuclear 608, pseudogene [Source:HGNC Symbol;Acc:HGNC:47571]	0.853248	3.8643	3.8643
535	ENSG00000225043.1	RPL18AP2	ribosomal protein L18a pseudogene 2 [Source:HGNC Symbol;Acc:HGNC:23774]	0.853247	0.8194	1.116
536	ENSG00000248369.1	nan	novel transcript	0.853247	3.0882	3.0882
537	ENSG00000248490.2	nan	novel transcript	0.853244	1.8941	1.8941
538	ENSG00000237633.4	nan	novel transcript, antisense to FAM49A	0.853243	1.4507	1.6316
539	ENSG00000230534.6	nan	novel transcript	0.853228	0.7988	1.0335
540	ENSG00000269019.2	HOMER3-AS1	HOMER3 antisense RNA 1 [Source:HGNC Symbol;Acc:HGNC:53775]	0.853228	0.9009	1.4492
541	ENSG00000226078.1	nan	novel transcript	0.853224	3.5401	3.5401
542	ENSG00000249988.1	nan	novel transcript	0.853224	0.8853	0.3036
543	ENSG00000200814.1	RNU6-595P	RNA, U6 small nuclear 595, pseudogene [Source:HGNC Symbol;Acc:HGNC:47558]	0.853211	3.2361	3.2361
544	ENSG00000229222.1	KRT18P4	keratin 18 pseudogene 4 [Source:HGNC Symbol;Acc:HGNC:16604]	0.853205	0.3578	0.4907
545	ENSG00000201900.1	RNY1P13	RNY1 pseudogene 13 [Source:HGNC Symbol;Acc:HGNC:50876]	0.853205	3.4804	3.4804
546	ENSG00000226537.2	OR7E33P	olfactory receptor family 7 subfamily E member 33 pseudogene [Source:HGNC Symbol;Acc:HGNC:8406]	0.853186	2.7222	2.7506
547	ENSG00000261628.1	nan	M-phase phosphoprotein 10 (U3 small nucleolar ribonucleoprotein) (MPHOSPH10) pseudogene	0.853184	1.0615	0.7659
548	ENSG00000273805.1	nan	novel transcript, antisense to Linc	0.853179	0.9889	1.4512
549	ENSG00000234884.2	nan	novel transcript	0.853176	0.546	0.2303
550	ENSG00000268601.1	nan	novel transcript	0.853175	0.5801	0.3587
551	ENSG00000278184.1	NF1P11	neurofibromin 1 pseudogene 11 [Source:HGNC Symbol;Acc:HGNC:51738]	0.85315	1.4319	1.3883
552	ENSG00000258601.1	nan	novel transcript, antisense to SLC25A21	0.853139	4.003	4.0484
553	ENSG00000213547.3	VN1R64P	vomeronasal 1 receptor 64 pseudogene [Source:HGNC Symbol;Acc:HGNC:37384]	0.853135	2.4853	2.4054
554	ENSG00000008438.5	PGLYRP1	peptidoglycan recognition protein 1 [Source:HGNC Symbol;Acc:HGNC:8904]	0.853129	0.3584	0.8377
555	ENSG00000232423.6	PRAMEF6	PRAME family member 6 [Source:HGNC Symbol;Acc:HGNC:30583]	0.853125	2.0537	2.1287
556	ENSG00000251844.1	nan	nan	0.853123	4.8074	4.8074
557	ENSG00000287493.1	nan	novel transcript	0.853096	0.5307	0.4473
558	ENSG00000257346.1	nan	novel transcript, antisense to DHH	0.853095	1.2991	1.3008
559	ENSG00000233502.1	nan	novel transcript	0.853095	2.732	2.732
560	ENSG00000239040.1	Y_RNA	Y RNA [Source:RFAM;Acc:RF00019]	0.853093	3.7807	3.7807
561	ENSG00000136939.1	OR1L4	olfactory receptor family 1 subfamily L member 4 [Source:HGNC Symbol;Acc:HGNC:8216]	0.853091	1.4736	1.4742
562	ENSG00000259161.2	NPM1P20	nucleophosmin 1 pseudogene 20 [Source:HGNC Symbol;Acc:HGNC:20140]	0.85309	0.74	0.5206
563	ENSG00000207075.1	Y_RNA	Y RNA [Source:RFAM;Acc:RF00019]	0.853082	4.8074	4.8074
564	ENSG00000235527.7	HIPK1-AS1	HIPK1 antisense RNA 1 [Source:HGNC Symbol;Acc:HGNC:50576]	0.853079	0.199	0.7211
565	ENSG00000275572.1	GRIFIN	galectin-related inter-fiber protein [Source:HGNC Symbol;Acc:HGNC:4577]	0.853078	0.9404	0.7521
566	ENSG00000251752.1	RNU4-29P	RNA, U4 small nuclear 29, pseudogene [Source:HGNC Symbol;Acc:HGNC:46965]	0.853066	2.0665	1.9459
567	ENSG00000233620.5	USH2A-AS2	USH2A antisense RNA 2 [Source:HGNC Symbol;Acc:HGNC:40605]	0.853063	2.9802	2.9802
568	ENSG00000277051.1	Metazoa_SRP	Metazoan signal recognition particle RNA [Source:RFAM;Acc:RF00017]	0.853053	1.4508	1.2318
569	ENSG00000212933.1	KRTAP12-4	keratin associated protein 12-4 [Source:HGNC Symbol;Acc:HGNC:20532]	0.853051	2.0584	2.0435
570	ENSG00000264801.1	ERVFRD-3	endogenous retrovirus group FRD member 3 [Source:HGNC Symbol;Acc:HGNC:49792]	0.853038	0.604	0.8251
571	ENSG00000207737.1	MIR181B2	microRNA 181b-2 [Source:HGNC Symbol;Acc:HGNC:31551]	0.85303	4.8074	4.8074
572	ENSG00000275550.1	nan	immediate early response 3 interacting protein 1 (IER3IP1) pseudogene	0.853024	1.7634	1.6858
573	ENSG00000227275.1	MTND6P10	MT-ND6 pseudogene 10 [Source:HGNC Symbol;Acc:HGNC:39473]	0.853018	1.8301	1.6547
574	ENSG00000237622.1	ELOCP18	elongin C pseudogene 18 [Source:HGNC Symbol;Acc:HGNC:38154]	0.852999	2.2979	2.164
575	ENSG00000159339.13	PADI4	peptidyl arginine deiminase 4 [Source:HGNC Symbol;Acc:HGNC:18368]	0.852991	0.7541	1.1656
576	ENSG00000272277.1	nan	novel transcript, antisense to RIPK1	0.85297	0.2874	0.4916
577	ENSG00000278913.1	nan	tec	0.852963	1.0456	0.9857
578	ENSG00000255557.1	nan	novel transcript	0.852954	0.6424	0.7601
579	ENSG00000279491.1	nan	TEC	0.852952	0.1521	0.4092
580	ENSG00000285831.1	nan	novel transcript	0.852939	1.2034	1.2647
581	ENSG00000256379.2	TRAV8-5	T cell receptor alpha variable 8-5 (pseudogene) [Source:HGNC Symbol;Acc:HGNC:12150]	0.852923	1.6067	1.6067
582	ENSG00000251142.1	nan	ankyrin repeat domain 26 (ANKRD26) pseudogene	0.852923	2.6191	2.6191
583	ENSG00000285840.2	nan	novel transcript, antisense to HMGB1	0.85292	0.5289	0.5785
584	ENSG00000185821.3	OR6C76	olfactory receptor family 6 subfamily C member 76 [Source:HGNC Symbol;Acc:HGNC:31305]	0.852919	2.8565	2.7787
585	ENSG00000163273.4	NPPC	natriuretic peptide C [Source:HGNC Symbol;Acc:HGNC:7941]	0.852906	0.8096	0.7657
586	ENSG00000259022.2	DNAJC8P1	DnaJ heat shock protein family (Hsp40) member C8 pseudogene 1 [Source:HGNC Symbol;Acc:HGNC:19928]	0.8529	0.8252	0.9092
587	ENSG00000278993.1	nan	novel transcript	0.85289	0.1816	0.5054
588	ENSG00000229849.1	PYHIN5P	pyrin and HIN domain family member 5, pseudogene [Source:HGNC Symbol;Acc:HGNC:51820]	0.852884	2.2554	2.2554
589	ENSG00000236054.1	SYN3-AS1	SYN3 antisense RNA 1 [Source:HGNC Symbol;Acc:HGNC:40569]	0.852877	1.1681	1.1414
590	ENSG00000244623.1	OR2AE1	olfactory receptor family 2 subfamily AE member 1 [Source:HGNC Symbol;Acc:HGNC:15087]	0.852876	1.1793	1.5249
591	ENSG00000227096.1	HMGB3P8	high mobility group box 3 pseudogene 8 [Source:HGNC Symbol;Acc:HGNC:39300]	0.852868	1.6836	1.6493
592	ENSG00000261202.1	TNRC6B-DT	TNRC6B divergent transcript [Source:HGNC Symbol;Acc:HGNC:55373]	0.85286	0.4344	0.6574
593	ENSG00000227583.1	RPS3AP37	RPS3A pseudogene 37 [Source:HGNC Symbol;Acc:HGNC:36691]	0.852833	0.7171	0.5988
594	ENSG00000255315.1	OR8A3P	olfactory receptor family 8 subfamily A member 3 pseudogene [Source:HGNC Symbol;Acc:HGNC:31315]	0.852818	2.6324	2.6238
595	ENSG00000272425.1	nan	novel transcript	0.852814	1.2498	1.8117
596	ENSG00000270994.1	nan	T, brachyury homolog (mouse) (T) pseudogene	0.852811	1.1102	0.8843
597	ENSG00000271568.1	nan	EIF2A eukaryotic translation initiation factor 2A, 65kDa, pseudogene	0.852808	2.3512	2.4149
598	ENSG00000287617.1	nan	novel transcript	0.852805	0.3415	0.6947
599	ENSG00000274387.1	nan	novel transcript, antisense to FOXP1	0.852784	0.8076	0.803
600	ENSG00000260475.1	nan	novel transcript	0.852781	0.4749	1.1191
601	ENSG00000250012.2	nan	novel transcript	0.852778	0.4719	1.1656
602	ENSG00000253362.1	nan	tropomyosin 3 (TPM3) pseudogene	0.852773	2.898	2.8591
603	ENSG00000271155.1	nan	novel transcript, antisense to PTCH1	0.852771	0.5159	1.0055
604	ENSG00000235369.1	RPL36AP15	ribosomal protein L36a pseudogene 15 [Source:HGNC Symbol;Acc:HGNC:36648]	0.852766	0.6635	0.829
605	ENSG00000234929.2	nan	novel transcript	0.852756	0.9339	0.6531
606	ENSG00000232578.4	nan	FAST kinase domains 1 (FASTKD1) pseudogene	0.852752	0.3299	0.6466
607	ENSG00000253583.1	nan	novel transcript	0.852745	1.6203	1.4918
608	ENSG00000230991.2	nan	novel transcript	0.85274	1.5265	1.5089
609	ENSG00000236634.1	nan	novel transcript	0.852738	1.9229	1.9229
610	ENSG00000257754.1	nan	novel transcript, antisense to NT5DC3	0.852735	1.2904	1.0544
611	ENSG00000250410.1	nan	novel transcript	0.852716	0.638	1.1219
612	ENSG00000273062.1	RALGPS2-AS1	RALGPS2 antisense RNA 1 [Source:HGNC Symbol;Acc:HGNC:55163]	0.852708	0.2212	0.649
613	ENSG00000230005.2	SNAP47-AS1	SNAP47 antisense RNA 1 [Source:HGNC Symbol;Acc:HGNC:41501]	0.852705	0.8066	0.9842
614	ENSG00000233248.1	MTND6P9	MT-ND6 pseudogene 9 [Source:HGNC Symbol;Acc:HGNC:39472]	0.852695	1.892	1.8211
615	ENSG00000202300.1	RNU6-487P	RNA, U6 small nuclear 487, pseudogene [Source:HGNC Symbol;Acc:HGNC:47450]	0.852694	4.8074	4.8074
616	ENSG00000271340.1	nan	COX assembly mitochondrial protein 2 homolog (S. cerevisiae) (CMC2) pseudogene	0.852693	3.8859	3.8859
617	ENSG00000280122.1	nan	TEC	0.852683	1.0005	1.0092
618	ENSG00000226663.2	MTND4P10	MT-ND4 pseudogene 10 [Source:HGNC Symbol;Acc:HGNC:42225]	0.85268	1.7146	1.7091
619	ENSG00000141748.13	ARL5C	ADP ribosylation factor like GTPase 5C [Source:HGNC Symbol;Acc:HGNC:31111]	0.852677	0.7856	1.248
620	ENSG00000086506.3	HBQ1	hemoglobin subunit theta 1 [Source:HGNC Symbol;Acc:HGNC:4833]	0.852675	1.293	1.6882
621	ENSG00000270326.1	SMIM15P2	SMIM15 pseudogene 2 [Source:HGNC Symbol;Acc:HGNC:54941]	0.852669	0.8426	0.406
622	ENSG00000200741.1	RNA5SP161	RNA, 5S ribosomal pseudogene 161 [Source:HGNC Symbol;Acc:HGNC:43061]	0.852665	3.5733	3.5733
623	ENSG00000180053.7	NKX2-6	NK2 homeobox 6 [Source:HGNC Symbol;Acc:HGNC:32940]	0.852661	2.2601	2.2323
624	ENSG00000254048.1	nan	novel transcript	0.852648	0.7635	0.4818
625	ENSG00000255445.1	nan	aminoacyl tRNA synthetase complex-interacting multifunctional protein 2 (AIMP2) pseudogene	0.852648	0.3169	0.2175
626	ENSG00000176239.7	OR51B6	olfactory receptor family 51 subfamily B member 6 [Source:HGNC Symbol;Acc:HGNC:19600]	0.852647	1.3851	1.2981
627	ENSG00000276580.1	MIR8055	microRNA 8055 [Source:HGNC Symbol;Acc:HGNC:50241]	0.852646	4.8074	4.8074
628	ENSG00000275460.1	Metazoa_SRP	Metazoan signal recognition particle RNA [Source:RFAM;Acc:RF00017]	0.852622	1.2402	0.6797
629	ENSG00000240542.4	KRTAP9-1	keratin associated protein 9-1 [Source:HGNC Symbol;Acc:HGNC:18912]	0.852617	3.022	2.9712
630	ENSG00000187536.4	TPM3P7	tropomyosin 3 pseudogene 7 [Source:HGNC Symbol;Acc:HGNC:39170]	0.852616	1.0159	0.984
631	ENSG00000232778.1	RPL23AP50	ribosomal protein L23a pseudogene 50 [Source:HGNC Symbol;Acc:HGNC:35958]	0.852603	0.8464	0.8155
632	ENSG00000253615.1	nan	mitochondrially encoded NADH dehydrogenase 6 (MT-ND6) pseudogene	0.8526	3.4081	3.4081
633	ENSG00000288064.1	nan	novel transcript, antisense to STAT4	0.852599	0.5694	0.5488
634	ENSG00000222145.1	SNORA73	Small nucleolar RNA SNORA73 family [Source:RFAM;Acc:RF00045]	0.852597	1.2006	0.9548
635	ENSG00000231926.1	SEPHS1P7	selenophosphate synthetase 1 pseudogene 7 [Source:HGNC Symbol;Acc:HGNC:42167]	0.852596	2.7406	2.7164
636	ENSG00000227950.1	nan	ribosomal protein L37 (RPL37) pseudogene	0.852584	1.0811	0.8974
637	ENSG00000181961.4	OR4A16	olfactory receptor family 4 subfamily A member 16 [Source:HGNC Symbol;Acc:HGNC:15153]	0.852576	2.4818	2.4516
638	ENSG00000278589.1	ZACNP1	zinc activated ion channel pseudogene 1 [Source:HGNC Symbol;Acc:HGNC:51915]	0.85257	2.4804	2.4804
639	ENSG00000179168.15	GGN	gametogenetin [Source:HGNC Symbol;Acc:HGNC:18869]	0.852568	0.611	0.924
640	ENSG00000235433.1	MTATP6P17	MT-ATP6 pseudogene 17 [Source:HGNC Symbol;Acc:HGNC:52062]	0.85256	1.1543	0.9684
641	ENSG00000166527.8	CLEC4D	C-type lectin domain family 4 member D [Source:HGNC Symbol;Acc:HGNC:14554]	0.85256	0.8243	1.237
642	ENSG00000267444.1	SMUG1P1	single-strand-selective monofunctional uracil-DNA glycosylase 1 pseudogene 1 [Source:HGNC Symbol;Acc:HGNC:49401]	0.852552	2.2997	2.3309
643	ENSG00000237728.2	CAMTA1-AS2	CAMTA1 antisense RNA 2 [Source:HGNC Symbol;Acc:HGNC:40855]	0.852541	1.9706	1.9045
644	ENSG00000183709.7	IFNL2	interferon lambda 2 [Source:HGNC Symbol;Acc:HGNC:18364]	0.852541	1.4464	1.5456
645	ENSG00000258619.2	nan	HERV-FRD provirus ancestral Env polyprotein (ERVFRDE1) pseudogene	0.85254	0.9705	0.7252
646	ENSG00000200246.1	RNA5SP263	RNA, 5S ribosomal pseudogene 263 [Source:HGNC Symbol;Acc:HGNC:43163]	0.852528	3.6667	3.6667
647	ENSG00000265836.1	CCND3P2	cyclin D3 pseudogene 2 [Source:HGNC Symbol;Acc:HGNC:50852]	0.852526	2.5576	2.5576
648	ENSG00000213055.3	EEF1B2P7	eukaryotic translation elongation factor 1 beta 2 pseudogene 7 [Source:HGNC Symbol;Acc:HGNC:51454]	0.852522	0.6457	0.7193
649	ENSG00000270424.1	nan	PRKC, apoptosis, WT1, regulator (PAWR) pseudogene	0.85252	0.7309	0.7675
650	ENSG00000214835.3	RPL23AP6	ribosomal protein L23a pseudogene 6 [Source:HGNC Symbol;Acc:HGNC:16555]	0.852513	1.8964	1.8611
651	ENSG00000287624.1	nan	novel transcript, antisense to PRCC	0.852511	0.8425	0.8939
652	ENSG00000280274.1	nan	TEC	0.852507	0.4556	0.7068
653	ENSG00000287935.1	nan	novel transcript	0.852502	0.7206	1.0934
654	ENSG00000220494.4	YAP1P1	Yes associated protein 1 pseudogene 1 [Source:HGNC Symbol;Acc:HGNC:38016]	0.852497	0.6848	1.1244
655	ENSG00000279063.1	nan	TEC	0.852496	0.9365	0.8211
656	ENSG00000250734.2	nan	novel transcript, antisense to SNX27	0.852496	1.6307	1.5813
657	ENSG00000226813.3	LINC01941	long intergenic non-protein coding RNA 1941 [Source:HGNC Symbol;Acc:HGNC:52764]	0.852491	1.7237	1.5288
658	ENSG00000258401.1	ATP5MC2P2	ATP synthase membrane subunit c locus 2 pseudogene 2 [Source:HGNC Symbol;Acc:HGNC:19672]	0.852489	1.6267	1.4885
659	ENSG00000248408.1	LINC02469	long intergenic non-protein coding RNA 2469 [Source:HGNC Symbol;Acc:HGNC:53408]	0.852476	1.0863	0.9439
660	ENSG00000286565.1	nan	novel transcript	0.852461	0.809	0.987
661	ENSG00000198445.4	CCT8L2	chaperonin containing TCP1 subunit 8 like 2 [Source:HGNC Symbol;Acc:HGNC:15553]	0.852459	2.3143	2.3328
662	ENSG00000285684.1	nan	novel transcript	0.852457	0.6258	0.8422
663	ENSG00000267009.6	nan	novel transcript	0.852454	0.3878	0.5494
664	ENSG00000251359.4	WWC2-AS2	WWC2 antisense RNA 2 [Source:HGNC Symbol;Acc:HGNC:26390]	0.852448	0.4616	0.5901
665	ENSG00000255817.1	nan	novel transcript	0.852435	0.6145	0.6167
666	ENSG00000227913.1	KRT8P44	keratin 8 pseudogene 44 [Source:HGNC Symbol;Acc:HGNC:39878]	0.852431	0.9503	0.8838
667	ENSG00000237292.1	LINC01732	long intergenic non-protein coding RNA 1732 [Source:HGNC Symbol;Acc:HGNC:52520]	0.852422	0.8668	0.9287
668	ENSG00000231900.3	GOT2P1	GOT2 pseudogene 1 [Source:HGNC Symbol;Acc:HGNC:4434]	0.85242	1.6108	1.6168
669	ENSG00000225856.2	PCNPP2	PEST containing nuclear protein pseudogene 2 [Source:HGNC Symbol;Acc:HGNC:41974]	0.85242	3.1557	3.1557
670	ENSG00000225072.1	OR7E116P	olfactory receptor family 7 subfamily E member 116 pseudogene [Source:HGNC Symbol;Acc:HGNC:15122]	0.852413	0.9387	0.7902
671	ENSG00000287989.1	nan	novel transcript	0.852405	1.1478	1.5373
672	ENSG00000285179.1	nan	novel transcript	0.852401	3.5828	3.5828
673	ENSG00000184032.3	KRTAP20-2	keratin associated protein 20-2 [Source:HGNC Symbol;Acc:HGNC:18944]	0.852379	2.7986	2.7767
674	ENSG00000260403.1	nan	novel transcript, antisense to CACNA1H	0.852378	1.6373	1.9408
675	ENSG00000174448.8	STARD6	StAR related lipid transfer domain containing 6 [Source:HGNC Symbol;Acc:HGNC:18066]	0.852377	1.3037	1.4333
676	ENSG00000229287.1	FABP5P4	fatty acid binding protein 5 pseudogene 4 [Source:HGNC Symbol;Acc:HGNC:31061]	0.852372	2.1591	2.1591
677	ENSG00000287378.1	nan	novel transcript, antisense to CMSS1	0.852371	0.7003	0.8524
678	ENSG00000215283.3	HMGB3P24	high mobility group box 3 pseudogene 24 [Source:HGNC Symbol;Acc:HGNC:39316]	0.852369	0.4506	0.579
679	ENSG00000214249.3	CTAGE11P	CTAGE family member 11, pseudogene [Source:HGNC Symbol;Acc:HGNC:37293]	0.852369	1.4118	1.79
680	ENSG00000241293.1	PPATP1	phosphoribosyl pyrophosphate amidotransferase pseudogene 1 [Source:HGNC Symbol;Acc:HGNC:9239]	0.852359	1.7409	2.1628
681	ENSG00000231092.1	nan	novel transcript	0.852352	1.6535	1.42
682	ENSG00000206786.1	RNU6-701P	RNA, U6 small nuclear 701, pseudogene [Source:HGNC Symbol;Acc:HGNC:47664]	0.852352	4.8074	4.8074
683	ENSG00000277332.1	nan	novel transcript	0.852352	1.4308	1.2341
684	ENSG00000267579.1	nan	novel transcript, antisense to ALPK2	0.852348	1.4909	1.4909
685	ENSG00000269210.2	nan	novel transcript, antisense to ARHGEF33	0.852345	0.7347	1.1046
686	ENSG00000251252.1	MTND2P31	MT-ND2 pseudogene 31 [Source:HGNC Symbol;Acc:HGNC:42132]	0.852339	1.4686	1.4622
687	ENSG00000181943.5	OR4A21P	olfactory receptor family 4 subfamily A member 21 pseudogene [Source:HGNC Symbol;Acc:HGNC:15158]	0.852338	3.159	3.1441
688	ENSG00000270257.1	nan	small EDRK-rich factor 2 (SERF2) pseudogene	0.852331	1.0374	0.976
689	ENSG00000187612.1	OR5W2	olfactory receptor family 5 subfamily W member 2 [Source:HGNC Symbol;Acc:HGNC:15299]	0.852323	3.0167	2.978
690	ENSG00000254557.1	nan	novel transcript	0.852321	1.7524	1.5408
691	ENSG00000061492.12	WNT8A	Wnt family member 8A [Source:HGNC Symbol;Acc:HGNC:12788]	0.852318	2.2547	2.4125
692	ENSG00000241804.1	nan	small nuclear ribonucleoprotein polypeptide B'' (SNRPB2) pseudogene	0.852318	2.3993	2.3993
693	ENSG00000259793.1	nan	novel transcript, antisense to DGKD	0.852317	0.6705	1.0832
694	ENSG00000248711.1	THUMPD3P1	THUMP domain containing 3 pseudogene 1 [Source:HGNC Symbol;Acc:HGNC:50793]	0.852316	0.8937	0.8047
695	ENSG00000224066.1	nan	novel transcript	0.852315	0.3847	0.8382
696	ENSG00000249400.1	HMGB3P17	high mobility group box 3 pseudogene 17 [Source:HGNC Symbol;Acc:HGNC:39309]	0.852315	1.8976	1.7802
697	ENSG00000215547.1	DEFB115	defensin beta 115 [Source:HGNC Symbol;Acc:HGNC:18096]	0.852314	2.3762	2.3762
698	ENSG00000254019.1	nan	novel transcript, antisense to SLC45A4	0.852309	0.5145	0.3305
699	ENSG00000237552.1	LINC02567	long intergenic non-protein coding RNA 2567 [Source:HGNC Symbol;Acc:HGNC:53609]	0.852293	3.2942	3.2942
700	ENSG00000272880.1	nan	novel transcript	0.852273	1.6307	1.6291
701	ENSG00000282022.1	nan	novel transcript, antisense to PHC1 and A2ML1	0.852268	0.5319	0.643
702	ENSG00000273442.1	nan	novel transcript	0.852259	0.7366	0.9873
703	ENSG00000259350.2	nan	high mobility group nucleosome binding domain 1 (HMGN1) pseudogene	0.852259	2.352	2.352
704	ENSG00000270799.1	nan	Y box binding protein 1 (YBX1) pseudogene	0.852257	0.8984	0.6971
705	ENSG00000270872.2	SRGAP2D	SLIT-ROBO Rho GTPase activating protein 2D (pseudogene) [Source:HGNC Symbol;Acc:HGNC:43932]	0.852244	0.6155	0.9538
706	ENSG00000054796.13	SPO11	SPO11 initiator of meiotic double stranded breaks [Source:HGNC Symbol;Acc:HGNC:11250]	0.852241	2.3885	2.3681
707	ENSG00000183785.15	TUBA8	tubulin alpha 8 [Source:HGNC Symbol;Acc:HGNC:12410]	0.852237	0.5685	0.9724
708	ENSG00000269921.1	nan	novel transcript	0.852235	0.3124	0.4299
709	ENSG00000261794.1	GOLGA8H	golgin A8 family member H [Source:HGNC Symbol;Acc:HGNC:37443]	0.852234	0.9076	1.0841
710	ENSG00000231258.2	ZSWIM5P2	zinc finger SWIM-type containing 5 pseudogene 2 [Source:HGNC Symbol;Acc:HGNC:43769]	0.852221	3.0128	2.9472
711	ENSG00000274090.1	nan	novel transcript	0.852216	2.3069	2.3069
712	ENSG00000251076.1	nan	novel transcript	0.852204	1.3764	1.3795
713	ENSG00000224488.1	SAMM50P1	SAMM50 sorting and assembly machinery component pseudogene 1 [Source:HGNC Symbol;Acc:HGNC:49778]	0.852174	0.7045	0.3115
714	ENSG00000231815.2	nan	novel transcript	0.852174	1.3973	1.1187
715	ENSG00000184321.1	OR51J1	olfactory receptor family 51 subfamily J member 1 [Source:HGNC Symbol;Acc:HGNC:14856]	0.852159	1.2572	1.2134
716	ENSG00000202211.1	Y_RNA	Y RNA [Source:RFAM;Acc:RF00019]	0.852156	4.8074	4.8074
717	ENSG00000183439.9	TRIM61	tripartite motif containing 61 [Source:HGNC Symbol;Acc:HGNC:24339]	0.852154	0.9472	1.2263
718	ENSG00000242748.1	RPL23AP81	ribosomal protein L23a pseudogene 81 [Source:HGNC Symbol;Acc:HGNC:36246]	0.852151	0.4257	0.4364
719	ENSG00000243501.5	nan	novel protein	0.852144	1.9466	1.8021
720	ENSG00000186838.13	SELENOV	selenoprotein V [Source:HGNC Symbol;Acc:HGNC:30399]	0.85214	2.7413	2.7664
721	ENSG00000279989.1	nan	TEC	0.852129	0.4461	0.4519
722	ENSG00000258516.2	nan	novel transcript	0.852123	3.1382	3.084
723	ENSG00000282977.1	PCBP2-OT1	PCBP2 overlapping transcript 1 [Source:HGNC Symbol;Acc:HGNC:49150]	0.852116	0.3721	0.443
724	ENSG00000242195.1	SRRM1P2	serine/arginine repetitive matrix 1 pseudogene 2 [Source:HGNC Symbol;Acc:HGNC:38163]	0.852112	2.9374	2.8827
725	ENSG00000225349.2	ANKRD49P2	ANKRD49 pseudogene 2 [Source:HGNC Symbol;Acc:HGNC:54620]	0.852111	0.8849	0.8293
726	ENSG00000238287.1	nan	novel transcript	0.852111	0.2931	0.3672
727	ENSG00000258107.3	nan	novel transcript	0.852099	3.0484	3.0484
728	ENSG00000286684.1	nan	novel transcript	0.852089	1.5191	1.6686
729	ENSG00000218643.2	RPL5P20	ribosomal protein L5 pseudogene 20 [Source:HGNC Symbol;Acc:HGNC:36660]	0.852086	1.3033	1.2561
730	ENSG00000267263.1	nan	novel transcript, sense intronic to SEPT9	0.852081	0.5676	0.932
731	ENSG00000176787.2	OR52E2	olfactory receptor family 52 subfamily E member 2 [Source:HGNC Symbol;Acc:HGNC:14769]	0.852077	2.3679	2.3722
732	ENSG00000217702.3	nan	novel transcript, antisense to BOLA3	0.852073	0.4847	0.7512
733	ENSG00000274021.1	nan	novel transcript, antisense to DUSP6	0.85207	0.2852	0.4344
734	ENSG00000268849.5	SIGLEC22P	sialic acid binding Ig like lectin 22, pseudogene [Source:HGNC Symbol;Acc:HGNC:15611]	0.852061	0.7648	1.3035
735	ENSG00000263050.1	nan	novel transcript	0.852059	0.3415	0.6068
736	ENSG00000254088.1	SLC2A3P4	solute carrier family 2 member 3 pseudogene 4 [Source:HGNC Symbol;Acc:HGNC:31076]	0.852055	0.5505	0.4766
737	ENSG00000284291.1	MTCO2P10	MT-CO2 pseudogene 10 [Source:HGNC Symbol;Acc:HGNC:52026]	0.852055	1.7872	1.5951
738	ENSG00000214041.4	PGAM1P4	phosphoglycerate mutase 1 pseudogene 4 [Source:HGNC Symbol;Acc:HGNC:42451]	0.852053	0.8901	0.9263
739	ENSG00000271214.1	nan	small EDRK-rich factor 2 (SERF2) pseudogene	0.85205	1.5372	1.4442
740	ENSG00000241735.2	FABP5P3	fatty acid binding protein 5 pseudogene 3 [Source:HGNC Symbol;Acc:HGNC:22573]	0.852046	1.3945	1.6914
741	ENSG00000211710.3	TRBV4-1	T cell receptor beta variable 4-1 [Source:HGNC Symbol;Acc:HGNC:12215]	0.852036	1.2515	1.3836
742	ENSG00000203970.4	DEFB110	defensin beta 110 [Source:HGNC Symbol;Acc:HGNC:18091]	0.852029	2.892	2.892
743	ENSG00000270178.1	nan	nan	0.852027	0.99	1.0357
744	ENSG00000227199.1	ST7-AS1	ST7 antisense RNA 1 [Source:HGNC Symbol;Acc:HGNC:16000]	0.852017	0.624	1.2912
745	ENSG00000222889.1	RN7SKP29	RN7SK pseudogene 29 [Source:HGNC Symbol;Acc:HGNC:45753]	0.852015	1.6362	1.5594
746	ENSG00000258517.1	nan	novel transcript	0.852015	0.9873	1.0501
747	ENSG00000239486.1	nan	pseudogene similar to part of stromal antigen 3 STAG3	0.852015	2.2989	2.2989
748	ENSG00000259762.1	nan	novel transcript, antisense to AKAP13	0.852012	1.0221	1.4557
749	ENSG00000254770.1	OR4D7P	olfactory receptor family 4 subfamily D member 7 pseudogene [Source:HGNC Symbol;Acc:HGNC:15176]	0.852011	3.0721	3.0386
750	ENSG00000271612.1	HSPE1P14	heat shock protein family E (Hsp10) member 1 pseudogene 14 [Source:HGNC Symbol;Acc:HGNC:49333]	0.851993	1.7819	1.4333
751	ENSG00000250790.4	nan	novel transcript	0.851992	0.5935	0.6981
752	ENSG00000217648.1	nan	pseudogene similar to presenilin associated, rhomboid-like PARL	0.851982	0.3308	0.5937
753	ENSG00000253195.2	nan	cytochrome P450, family 4, subfamily F, polypeptide 8 (CYP4F8) pseudogene	0.85198	4.4538	4.4538
754	ENSG00000244131.2	RPSAP51	ribosomal protein SA pseudogene 51 [Source:HGNC Symbol;Acc:HGNC:36224]	0.851979	1.3193	1.4049
755	ENSG00000278971.1	nan	TEC	0.851976	1.6934	1.9215
756	ENSG00000253906.1	IGKV2D-10	immunoglobulin kappa variable 2D-10 (pseudogene) [Source:HGNC Symbol;Acc:HGNC:5792]	0.851975	2.1101	2.1101
757	ENSG00000271491.1	nan	programmed cell death 2-like, pseudogene	0.851969	2.1398	1.9836
758	ENSG00000237845.1	nan	novel transcript	0.851956	1.2878	1.1311
759	ENSG00000177692.11	DNAJC28	DnaJ heat shock protein family (Hsp40) member C28 [Source:HGNC Symbol;Acc:HGNC:1297]	0.851954	0.3435	0.7352
760	ENSG00000280245.1	nan	TEC	0.851954	0.646	0.7311
761	ENSG00000285890.1	nan	novel transcript	0.851934	2.5779	2.6777
762	ENSG00000270002.1	nan	novel transcript, antisense to GRID1	0.851927	1.0712	1.0087
763	ENSG00000264301.1	LINC01444	long intergenic non-protein coding RNA 1444 [Source:HGNC Symbol;Acc:HGNC:50769]	0.851927	2.3137	2.3857
764	ENSG00000224348.2	nan	ribosomal protein L36 (RPL36) pseudogene	0.851921	2.0665	2.0665
765	ENSG00000207021.1	Y_RNA	Y RNA [Source:RFAM;Acc:RF00019]	0.851917	2.8562	2.8562
766	ENSG00000183643.4	C15orf32	chromosome 15 putative open reading frame 32 [Source:HGNC Symbol;Acc:HGNC:26549]	0.851902	2.3245	2.185
767	ENSG00000248403.1	NACAP6	NACA pseudogene 6 [Source:HGNC Symbol;Acc:HGNC:49493]	0.851897	2.514	2.4325
768	ENSG00000267675.1	nan	novel transcript	0.851896	2.5062	2.5354
769	ENSG00000231827.3	nan	immunoglobulin superfamily, DCC subclass, member 3 (IGDCC3) pseudogene	0.851891	0.5902	0.6599
770	ENSG00000242889.3	RN7SL449P	RNA, 7SL, cytoplasmic 449, pseudogene [Source:HGNC Symbol;Acc:HGNC:46465]	0.851891	0.8517	0.9693
771	ENSG00000258071.1	ARL2BPP2	ADP ribosylation factor like GTPase 2 binding protein pseudogene 2 [Source:HGNC Symbol;Acc:HGNC:31036]	0.851889	3.0377	3.0377
772	ENSG00000279954.1	nan	novel transcript	0.851867	0.7312	0.6248
773	ENSG00000243674.1	OR7E66P	olfactory receptor family 7 subfamily E member 66 pseudogene [Source:HGNC Symbol;Acc:HGNC:8442]	0.851865	1.7356	1.8642
774	ENSG00000273008.1	CSGALNACT2-DT	CSGALNACT2 divergent transcript [Source:HGNC Symbol;Acc:HGNC:55174]	0.851855	0.3921	0.5537
775	ENSG00000255550.1	nan	novel pseudogene	0.851853	3.0745	3.0745
776	ENSG00000214807.2	NPM1P31	nucleophosmin 1 pseudogene 31 [Source:HGNC Symbol;Acc:HGNC:45210]	0.851851	1.2944	0.9411
777	ENSG00000274031.1	nan	nan	0.851841	0.5646	1.0018
778	ENSG00000279209.1	nan	novel transcript	0.851832	1.8993	1.7555
779	ENSG00000267401.2	nan	novel transcript	0.851816	1.8803	1.7147
780	ENSG00000240804.1	NPM1P28	nucleophosmin 1 pseudogene 28 [Source:HGNC Symbol;Acc:HGNC:45207]	0.851814	2.0822	2.1051
781	ENSG00000172538.6	FAM170B	family with sequence similarity 170 member B [Source:HGNC Symbol;Acc:HGNC:19736]	0.851809	2.1082	2.5433
782	ENSG00000239699.1	HNRNPA3P8	heterogeneous nuclear ribonucleoprotein A3 pseudogene 8 [Source:HGNC Symbol;Acc:HGNC:48497]	0.851806	2.158	2.1146
783	ENSG00000227304.3	nan	ribosomal protein S6 (RPS6) pseudogene	0.851805	0.3568	0.3797
784	ENSG00000256542.2	nan	novel transcript	0.851801	2.9197	2.9988
785	ENSG00000255141.1	HNRNPA1P76	heterogeneous nuclear ribonucleoprotein A1 pseudogene 76 [Source:HGNC Symbol;Acc:HGNC:48806]	0.851799	0.8513	0.7488
786	ENSG00000271474.1	UNC5C-AS1	UNC5C antisense RNA 1 [Source:HGNC Symbol;Acc:HGNC:55246]	0.851793	1.1937	1.3743
787	ENSG00000261330.1	PPIAP50	peptidylprolyl isomerase A pseudogene 50 [Source:HGNC Symbol;Acc:HGNC:53674]	0.851786	2.3931	2.3893
788	ENSG00000258620.2	nan	novel transcript, intronic to WDR25	0.851775	0.6038	0.7993
789	ENSG00000211713.3	TRBV6-4	T cell receptor beta variable 6-4 [Source:HGNC Symbol;Acc:HGNC:12229]	0.851775	0.782	0.8706
790	ENSG00000222451.1	RN7SKP143	RN7SK pseudogene 143 [Source:HGNC Symbol;Acc:HGNC:45867]	0.851767	1.5179	1.3138
791	ENSG00000231327.1	LINC01816	long intergenic non-protein coding RNA 1816 [Source:HGNC Symbol;Acc:HGNC:52621]	0.851765	0.7856	1.0187
792	ENSG00000251467.1	nan	dullard homolog (Xenopus laevis) (DULLARD) pseudogene	0.85176	0.5977	0.6683
793	ENSG00000266946.1	MRPL37P1	mitochondrial ribosomal protein L37 pseudogene 1 [Source:HGNC Symbol;Acc:HGNC:31003]	0.85176	0.7051	0.7735
794	ENSG00000202184.1	RNU6-1283P	RNA, U6 small nuclear 1283, pseudogene [Source:HGNC Symbol;Acc:HGNC:48246]	0.851757	3.2753	3.2753
795	ENSG00000261714.2	nan	high mobility group nucleosomal binding domain 2 (HMGN2) pseudogene	0.851754	0.7991	0.7207
796	ENSG00000162727.3	OR2M5	olfactory receptor family 2 subfamily M member 5 [Source:HGNC Symbol;Acc:HGNC:19576]	0.851747	1.8799	1.7104
797	ENSG00000251308.1	MRPS33P3	mitochondrial ribosomal protein S33 pseudogene 3 [Source:HGNC Symbol;Acc:HGNC:29766]	0.851739	2.1102	2.1102
798	ENSG00000217315.1	OR2W2P	olfactory receptor family 2 subfamily W member 2 pseudogene [Source:HGNC Symbol;Acc:HGNC:13970]	0.851739	1.1299	0.8824
799	ENSG00000256420.1	OSBPL9P4	oxysterol binding protein like 9 pseudogene 4 [Source:HGNC Symbol;Acc:HGNC:48734]	0.851736	0.8803	0.6104
800	ENSG00000214988.4	RPL7AP26	ribosomal protein L7a pseudogene 26 [Source:HGNC Symbol;Acc:HGNC:36815]	0.851735	0.4413	0.4841
801	ENSG00000287531.1	nan	novel transcript	0.851731	2.073	2.073
802	ENSG00000259155.2	STK16P1	serine/threonine kinase 16 pseudogene 1 [Source:HGNC Symbol;Acc:HGNC:19283]	0.851728	0.5594	0.5156
803	ENSG00000230219.3	CIBAR1P2	CIBAR1 pseudogene 2 [Source:HGNC Symbol;Acc:HGNC:32287]	0.851715	1.2083	1.3738
804	ENSG00000287888.1	nan	novel transcript	0.851713	1.7818	1.6868
805	ENSG00000161594.7	KLHL10	kelch like family member 10 [Source:HGNC Symbol;Acc:HGNC:18829]	0.851708	0.7257	1.2907
806	ENSG00000287287.1	nan	novel transcript, antisense to RUSC2	0.851704	0.4594	0.3445
807	ENSG00000229906.1	SNRPGP11	small nuclear ribonucleoprotein polypeptide G pseudogene 11 [Source:HGNC Symbol;Acc:HGNC:39330]	0.851701	3.2244	3.2244
808	ENSG00000286291.1	nan	novel transcript	0.851699	1.136	0.6559
809	ENSG00000152315.5	KCNK13	potassium two pore domain channel subfamily K member 13 [Source:HGNC Symbol;Acc:HGNC:6275]	0.851694	0.9372	1.1775
810	ENSG00000170683.6	OR10A3	olfactory receptor family 10 subfamily A member 3 [Source:HGNC Symbol;Acc:HGNC:8162]	0.851694	1.7836	1.7443
811	ENSG00000231035.1	RPL7L1P9	ribosomal protein L7 like 1 pseudogene 9 [Source:HGNC Symbol;Acc:HGNC:39491]	0.85167	1.0168	1.1511
812	ENSG00000286911.1	nan	novel transcript	0.851666	0.6475	0.5627
813	ENSG00000251148.1	nan	novel transcript	0.851662	0.9015	0.9425
814	ENSG00000234506.5	LINC01506	long intergenic non-protein coding RNA 1506 [Source:HGNC Symbol;Acc:HGNC:51187]	0.851661	0.6472	0.7261
815	ENSG00000233497.4	HNRNPA1P60	heterogeneous nuclear ribonucleoprotein A1 pseudogene 60 [Source:HGNC Symbol;Acc:HGNC:48790]	0.85166	2.0777	1.9743
816	ENSG00000254799.1	SLC25A47P1	solute carrier family 25 member 47 pseudogene 1 [Source:HGNC Symbol;Acc:HGNC:43860]	0.851653	3.1822	3.3
817	ENSG00000225818.1	nan	novel transcript	0.85165	2.1774	2.1164
818	ENSG00000253108.1	nan	novel transcript	0.851643	2.1556	2.1556
819	ENSG00000266296.1	ARIH2P1	ariadne RBR E3 ubiquitin protein ligase 2 pseudogene 1 [Source:HGNC Symbol;Acc:HGNC:31732]	0.851637	2.152	2.1507
820	ENSG00000259140.2	nan	coiled-coil domain containing 59 (CCDS59) pseudogene	0.851629	2.8775	2.7562
821	ENSG00000248967.1	nan	S-phase kinase-associated protein 1 (SKP1) pseudogene	0.851628	0.8288	0.6755
822	ENSG00000252153.1	MIR2278	microRNA 2278 [Source:HGNC Symbol;Acc:HGNC:37315]	0.851623	3.9938	3.9938
823	ENSG00000186971.3	KRTAP13-4	keratin associated protein 13-4 [Source:HGNC Symbol;Acc:HGNC:18926]	0.851608	3.3494	3.361
824	ENSG00000234638.1	nan	novel transcript	0.851607	2.338	2.338
825	ENSG00000222650.1	RNU2-70P	RNA, U2 small nuclear 70, pseudogene [Source:HGNC Symbol;Acc:HGNC:48563]	0.851601	1.3303	1.1224
826	ENSG00000253723.1	nan	sirtuin (silent mating type information regulation 2 homolog) 5 (S. cerevisiae) (SIRT5) pseudogene	0.851586	3.0692	3.0692
827	ENSG00000279998.1	nan	novel transcript	0.851586	1.7657	2.0156
828	ENSG00000260357.1	DNM1P34	dynamin 1 pseudogene 34 [Source:HGNC Symbol;Acc:HGNC:35181]	0.851582	1.1808	1.1037
829	ENSG00000185594.7	SPATA8	spermatogenesis associated 8 [Source:HGNC Symbol;Acc:HGNC:28676]	0.851579	1.7765	2.1109
830	ENSG00000187848.15	P2RX2	purinergic receptor P2X 2 [Source:HGNC Symbol;Acc:HGNC:15459]	0.851577	1.7295	2.0325
831	ENSG00000177174.1	OR14C36	olfactory receptor family 14 subfamily C member 36 [Source:HGNC Symbol;Acc:HGNC:15026]	0.851572	2.9737	2.9962
832	ENSG00000231521.1	nan	novel transcript	0.851558	0.9162	1.011
833	ENSG00000231744.1	nan	RAN binding protein 1 (RANBP1) pseudogene	0.85154	0.7599	0.6412
834	ENSG00000272137.1	nan	novel transcript	0.851528	0.6407	1.1561
835	ENSG00000255075.1	CENPUP1	centromere protein U pseudogene 1 [Source:HGNC Symbol;Acc:HGNC:49889]	0.851527	2.2769	2.2286
836	ENSG00000286485.1	nan	novel transcript, antisense to ANKRD54and IFT27	0.851524	0.575	0.8332
837	ENSG00000280132.1	nan	novel transcript	0.851518	0.6523	0.7883
838	ENSG00000267564.1	nan	novel transcript	0.851513	2.6247	2.6247
839	ENSG00000221340.1	RNU6ATAC18P	RNA, U6atac small nuclear 18, pseudogene [Source:HGNC Symbol;Acc:HGNC:46917]	0.851499	4.0081	4.0081
840	ENSG00000234273.1	nan	novel transcript	0.851498	3.8551	3.8551
841	ENSG00000256285.1	OSBPL9P5	oxysterol binding protein like 9 pseudogene 5 [Source:HGNC Symbol;Acc:HGNC:48735]	0.85148	2.4616	2.4616
842	ENSG00000175449.14	RFESD	Rieske Fe-S domain containing [Source:HGNC Symbol;Acc:HGNC:29587]	0.851475	0.3653	0.9022
843	ENSG00000276647.1	KRTAP12-6P	keratin associated protein 12-6, pseudogene [Source:HGNC Symbol;Acc:HGNC:53815]	0.851474	3.3175	3.3175
844	ENSG00000237076.1	nan	novel transcript	0.85147	0.8856	0.6499
845	ENSG00000287303.1	nan	novel transcript, antisense to PDGFRL	0.851465	1.0682	1.2105
846	ENSG00000233750.3	CICP27	capicua transcriptional repressor pseudogene 27 [Source:HGNC Symbol;Acc:HGNC:48835]	0.851452	0.3319	0.5443
847	ENSG00000120242.4	IFNA8	interferon alpha 8 [Source:HGNC Symbol;Acc:HGNC:5429]	0.851452	3.1729	3.239
848	ENSG00000279610.1	C20orf181	chromosome 20 open reading frame 181 [Source:HGNC Symbol;Acc:HGNC:16174]	0.85145	2.4431	2.4151
849	ENSG00000227547.3	OR4A2P	olfactory receptor family 4 subfamily A member 2 pseudogene [Source:HGNC Symbol;Acc:HGNC:15159]	0.851441	2.6359	2.5916
850	ENSG00000270591.1	nan	protein phosphatase 2, regulatory subunit B', gamma (PPP2R5C) pseudogene	0.851436	0.7226	0.8434
851	ENSG00000273253.2	nan	novel transcript, antisense TRABD	0.851436	0.492	0.7716
852	ENSG00000259446.6	RYR3-DT	RYR3 divergent transcript [Source:HGNC Symbol;Acc:HGNC:51417]	0.851432	1.8189	1.9275
853	ENSG00000249848.1	nan	transmembrane protein 126A (TMEM126A) pseudogene	0.851429	0.8507	0.9427
854	ENSG00000260382.1	nan	transmembrane protein 183A (TMEM183A) pseudogene	0.851419	0.6887	0.8333
855	ENSG00000230244.1	RAD23BP2	RAD23B pseudogene 2 [Source:HGNC Symbol;Acc:HGNC:44510]	0.851416	2.0057	1.9251
856	ENSG00000280327.1	nan	tec	0.851407	0.257	0.5571
857	ENSG00000231050.1	nan	novel transcript	0.851388	0.7649	1.4016
858	ENSG00000253469.1	nan	novel transcript	0.851388	1.5119	1.25
859	ENSG00000253975.1	nan	ubiquitin-conjugating enzyme E2L 3 (UBE2L3) pseudogene	0.851387	1.3351	1.2332
860	ENSG00000259284.2	LINC02349	long intergenic non-protein coding RNA 2349 [Source:HGNC Symbol;Acc:HGNC:53271]	0.851381	1.6841	1.7196
861	ENSG00000287189.1	nan	novel transcript	0.851363	1.6574	1.8456
862	ENSG00000233425.1	KRT18P67	keratin 18 pseudogene 67 [Source:HGNC Symbol;Acc:HGNC:48894]	0.851353	1.9001	1.9191
863	ENSG00000259528.1	nan	novel transcript, antisense to NEO1	0.851334	0.8333	0.7994
864	ENSG00000229106.1	BTBD6P1	BTB domain containing 6 pseudogene 1 [Source:HGNC Symbol;Acc:HGNC:51542]	0.851331	0.7082	0.854
865	ENSG00000228751.1	nan	HERV-FRD provirus ancestral Env polyprotein(ERVFRDE1) pseudogene	0.851326	1.3518	1.5555
866	ENSG00000287418.1	nan	novel transcript	0.85132	1.3711	1.1864
867	ENSG00000229786.1	SNRPFP2	small nuclear ribonucleoprotein polypeptide F pseudogene 2 [Source:HGNC Symbol;Acc:HGNC:39665]	0.851305	1.7737	1.6697
868	ENSG00000271717.1	nan	novel transcript, antisense to CERS4	0.851303	1.0292	1.6114
869	ENSG00000276272.1	nan	novel transcript	0.851296	0.4562	0.4958
870	ENSG00000284263.1	nan	mitochondrially encoded NADH dehydrogenase 4 (MT-ND4) pseudogene	0.851296	2.505	2.505
871	ENSG00000180909.2	OR52B1P	olfactory receptor family 52 subfamily B member 1 pseudogene [Source:HGNC Symbol;Acc:HGNC:15206]	0.851292	2.0772	2.2663
872	ENSG00000229288.1	nan	mitofusin 1 (MFN1) pseudogene	0.851291	1.5433	1.4491
873	ENSG00000214760.3	RPL21P1	ribosomal protein L21 pseudogene 1 [Source:HGNC Symbol;Acc:HGNC:10314]	0.851289	0.8983	0.8763
874	ENSG00000254691.1	nan	novel transcript	0.851282	0.5151	0.5338
875	ENSG00000233609.3	RPL10P19	ribosomal protein L10 pseudogene 19 [Source:HGNC Symbol;Acc:HGNC:52350]	0.851281	0.3401	0.7652
876	ENSG00000285639.1	nan	novel transcript	0.851281	0.7641	0.9298
877	ENSG00000256797.1	KLRF2	killer cell lectin like receptor F2 [Source:HGNC Symbol;Acc:HGNC:37646]	0.851262	1.4239	1.5771
878	ENSG00000275969.2	SPATA31A3	SPATA31 subfamily A member 3 [Source:HGNC Symbol;Acc:HGNC:32003]	0.851257	2.8561	2.963
879	ENSG00000217334.1	nan	pseudogene similar to part of heat shock 90kD protein 1, beta HSPCB)	0.851252	2.1521	2.2001
880	ENSG00000197938.5	OR5H2	olfactory receptor family 5 subfamily H member 2 [Source:HGNC Symbol;Acc:HGNC:14752]	0.85125	2.6854	2.7948
881	ENSG00000271858.5	CYB561D2	cytochrome b561 family member D2 [Source:NCBI gene (formerly Entrezgene);Acc:11068]	0.851244	0.6834	0.9661
882	ENSG00000235248.3	OR13C1P	olfactory receptor family 13 subfamily C member 1 pseudogene [Source:HGNC Symbol;Acc:HGNC:14699]	0.851243	0.9481	0.8234
883	ENSG00000287121.1	nan	novel transcript, antisense to CLEC16A	0.85124	1.0328	1.1813
884	ENSG00000260949.1	nan	novel transcript, overlapping to EIF4EBP1	0.851239	0.3747	0.432
885	ENSG00000278126.1	nan	novel transcript	0.851239	0.5104	0.6363
886	ENSG00000277217.1	nan	nan	0.851235	4.0551	4.0551
887	ENSG00000253302.1	STAU2-AS1	STAU2 antisense RNA 1 [Source:HGNC Symbol;Acc:HGNC:44101]	0.851231	0.4947	0.6968
888	ENSG00000223727.6	nan	novel transcript	0.851228	0.5573	0.5933
889	ENSG00000284892.1	OR4H6P	olfactory receptor family 4 subfamily H member 6 pseudogene [Source:HGNC Symbol;Acc:HGNC:8312]	0.851221	1.6627	1.7129
890	ENSG00000248696.1	nan	Transmembrane protein pseudogene	0.85122	0.9417	0.756
891	ENSG00000223356.1	nan	novel transcript	0.851219	0.5259	1.0452
892	ENSG00000254265.1	nan	DNA fragmentation factor, 45kDa, alpha polypeptide (DFFA) pseudogene	0.851217	2.2409	2.2391
893	ENSG00000270623.1	SPCS2P2	signal peptidase complex subunit 2 pseudogene 2 [Source:HGNC Symbol;Acc:HGNC:45235]	0.851208	2.8875	2.8544
894	ENSG00000285562.1	nan	novel transcript	0.851193	2.3004	2.323
895	ENSG00000255311.5	DLG2-AS2	DLG2 antisense RNA 2 [Source:HGNC Symbol;Acc:HGNC:40179]	0.851192	1.0084	0.8277
896	ENSG00000232714.1	MTND3P8	MT-ND3 pseudogene 8 [Source:HGNC Symbol;Acc:HGNC:42153]	0.851188	1.9757	1.9757
897	ENSG00000236961.1	nan	novel transcript	0.851178	1.4893	1.2748
898	ENSG00000248640.1	HNRNPA1P56	heterogeneous nuclear ribonucleoprotein A1 pseudogene 56 [Source:HGNC Symbol;Acc:HGNC:48786]	0.851169	2.2782	2.2004
899	ENSG00000203334.4	nan	novel transcript	0.851166	1.1522	1.2534
900	ENSG00000228122.1	MTND1P17	MT-ND1 pseudogene 17 [Source:HGNC Symbol;Acc:HGNC:42095]	0.851162	2.6625	2.6625
901	ENSG00000259496.2	GEMIN8P1	gem nuclear organelle associated protein 8 pseudogene 1 [Source:HGNC Symbol;Acc:HGNC:31818]	0.851158	1.3356	1.4215
902	ENSG00000218089.1	DNAJA1P4	DnaJ heat shock protein family (Hsp40) member A1 pseudogene 4 [Source:HGNC Symbol;Acc:HGNC:39340]	0.851157	1.5748	1.5214
903	ENSG00000229263.1	nan	novel transcript	0.851156	1.1618	1.2323
904	ENSG00000271105.1	SCML2P2	SCML2 pseudogene 2 [Source:HGNC Symbol;Acc:HGNC:44330]	0.851153	0.3985	0.47
905	ENSG00000219262.1	OR2E1P	olfactory receptor family 2 subfamily E member 1 pseudogene [Source:HGNC Symbol;Acc:HGNC:15507]	0.851152	1.945	1.945
906	ENSG00000173627.8	APOBEC4	apolipoprotein B mRNA editing enzyme catalytic polypeptide like 4 [Source:HGNC Symbol;Acc:HGNC:32152]	0.85115	1.2526	1.4853
907	ENSG00000255350.1	MTCO1P15	MT-CO1 pseudogene 15 [Source:HGNC Symbol;Acc:HGNC:52017]	0.851148	0.8407	0.447
908	ENSG00000286626.1	nan	novel transcript, antisense to CAPRIN1	0.851146	0.3661	0.5031
909	ENSG00000224405.1	LINC00572	long intergenic non-protein coding RNA 572 [Source:HGNC Symbol;Acc:HGNC:43722]	0.85114	1.4971	1.4193
910	ENSG00000214629.3	RPSAP6	ribosomal protein SA pseudogene 6 [Source:HGNC Symbol;Acc:HGNC:31458]	0.851139	0.7935	0.5596
911	ENSG00000233775.1	nan	novel transcript	0.851137	0.3824	0.5211
912	ENSG00000287821.1	nan	novel transcript	0.851133	0.6155	0.5929
913	ENSG00000229060.4	nan	novel pseudogene	0.851115	1.3228	1.1033
914	ENSG00000232926.1	nan	ribosomal protein L8 (RPL8) pseudogene	0.851114	0.3742	0.5235
915	ENSG00000269565.1	GPR32P1	GPR32 pseudogene 1 [Source:HGNC Symbol;Acc:HGNC:4488]	0.851107	3.1232	3.1531
916	ENSG00000224448.1	nan	ADP-ribosylation factor 6 (ARF6) pseudogene	0.851093	0.5447	0.4931
917	ENSG00000266405.3	CBX3P2	chromobox 3 pseudogene 2 [Source:HGNC Symbol;Acc:HGNC:42874]	0.851071	0.389	0.457
918	ENSG00000280020.1	nan	TEC	0.851069	0.2717	0.6005
919	ENSG00000265128.1	nan	novel transcript, antisense to DYM	0.851069	0.9993	0.7251
920	ENSG00000221887.6	HMSD	histocompatibility minor serpin domain containing [Source:HGNC Symbol;Acc:HGNC:23037]	0.851057	0.8998	0.7902
921	ENSG00000231784.8	DBIL5P	diazepam binding inhibitor-like 5, pseudogene [Source:HGNC Symbol;Acc:HGNC:38519]	0.851047	0.3735	0.7365
922	ENSG00000211794.3	TRAV12-3	T cell receptor alpha variable 12-3 [Source:HGNC Symbol;Acc:HGNC:12107]	0.851043	0.6823	0.9352
923	ENSG00000225438.1	KRT41P	keratin 41 pseudogene [Source:HGNC Symbol;Acc:HGNC:6457]	0.851042	1.2415	1.1295
924	ENSG00000223695.1	nan	novel transcript	0.851034	0.7684	0.929
925	ENSG00000224347.6	SCEL-AS1	SCEL antisense RNA 1 [Source:HGNC Symbol;Acc:HGNC:39895]	0.851029	2.7571	2.7571
926	ENSG00000249745.1	HMGB1P28	high mobility group box 1 pseudogene 28 [Source:HGNC Symbol;Acc:HGNC:39119]	0.851025	3.3873	3.3873
927	ENSG00000259339.2	TGIF1P1	TGFB induced factor homeobox 1 pseudogene 1 [Source:HGNC Symbol;Acc:HGNC:30730]	0.851023	2.4816	2.5351
928	ENSG00000248254.1	nan	novel transcript	0.851019	0.5039	0.4981
929	ENSG00000235713.1	nan	gap junction protein, gamma 3, 30.2kDa (GJC3) pseudogene	0.851018	1.4605	1.6561
930	ENSG00000258713.2	C20orf141	chromosome 20 open reading frame 141 [Source:HGNC Symbol;Acc:HGNC:16134]	0.851015	1.9016	1.9779
931	ENSG00000254940.1	OR4A19P	olfactory receptor family 4 subfamily A member 19 pseudogene [Source:HGNC Symbol;Acc:HGNC:15156]	0.851008	2.6453	2.5837
932	ENSG00000215368.5	BOD1P2	biorientation of chromosomes in cell division 1 pseudogene 2 [Source:HGNC Symbol;Acc:HGNC:51436]	0.851006	2.7581	2.7301
933	ENSG00000254625.1	nan	novel transcript	0.851001	3.86	3.86
934	ENSG00000223549.1	MTND5P28	MT-ND5 pseudogene 28 [Source:HGNC Symbol;Acc:HGNC:42290]	0.850989	0.5039	0.4513
935	ENSG00000267676.1	THA1P	threonine aldolase 1, pseudogene [Source:HGNC Symbol;Acc:HGNC:18004]	0.850987	1.2556	1.0979
936	ENSG00000260274.1	nan	novel transcript	0.850985	0.2762	0.5386
937	ENSG00000286711.1	nan	novel transcript	0.850976	2.8852	2.7996
938	ENSG00000229298.1	TUBB8P1	tubulin beta 8 class VIII pseudogene 1 [Source:HGNC Symbol;Acc:HGNC:42182]	0.850974	0.6242	0.9532
939	ENSG00000216518.1	EEF1GP6	eukaryotic translation elongation factor 1 gamma pseudogene 6 [Source:HGNC Symbol;Acc:HGNC:44561]	0.850972	2.0347	1.9285
940	ENSG00000248877.2	PGBD4P4	piggyBac transposable element derived 4 pseudogene 4 [Source:HGNC Symbol;Acc:HGNC:44076]	0.850969	3.0106	2.9413
941	ENSG00000230366.9	DSCR9	Down syndrome critical region 9 [Source:HGNC Symbol;Acc:HGNC:16301]	0.850949	0.3213	0.4752
942	ENSG00000226009.2	KCNIP2-AS1	KCNIP2 antisense RNA 1 [Source:HGNC Symbol;Acc:HGNC:48680]	0.850949	0.3753	0.7963
943	ENSG00000256699.1	TMEM132D-AS2	TMEM132D antisense RNA 2 [Source:HGNC Symbol;Acc:HGNC:53324]	0.850949	1.8308	1.6361
944	ENSG00000180697.9	C3orf22	chromosome 3 open reading frame 22 [Source:HGNC Symbol;Acc:HGNC:28534]	0.850945	0.89	1.0315
945	ENSG00000224891.1	ARL14EPP1	ARL14EP pseudogene 1 [Source:HGNC Symbol;Acc:HGNC:54676]	0.850942	0.6202	0.8504
946	ENSG00000257792.1	OR5BJ1P	olfactory receptor family 5 subfamily BJ member 1 pseudogene [Source:HGNC Symbol;Acc:HGNC:15434]	0.850939	1.1556	1.0073
947	ENSG00000248350.1	nan	heat shock factor binding protein 1 (HSBP1) pseudogene	0.850937	1.1486	0.9851
948	ENSG00000263017.1	nan	chromosome 19 open reading frame 70 (C19orf70) pseudogene	0.850935	0.8449	0.7526
949	ENSG00000258546.1	CENPUP2	centromere protein U pseudogene 2 [Source:HGNC Symbol;Acc:HGNC:49890]	0.850934	0.9299	1.2421
950	ENSG00000286843.1	nan	novel transcript, antisense to GPC6	0.850931	0.9728	0.9999
951	ENSG00000249722.1	nan	novel transcript	0.850921	2.3359	2.3359
952	ENSG00000259476.1	nan	novel transcript, sense intronic to LIPC	0.850921	1.4402	1.5051
953	ENSG00000164743.5	C8orf48	chromosome 8 open reading frame 48 [Source:HGNC Symbol;Acc:HGNC:26345]	0.850913	0.8361	1.1098
954	ENSG00000253606.2	AFG3L2P1	AFG3L2 pseudogene 1 [Source:HGNC Symbol;Acc:HGNC:24169]	0.850906	2.5037	2.8712
955	ENSG00000283376.1	nan	novel pseudogene	0.850901	1.4511	1.526
956	ENSG00000179636.15	TPPP2	tubulin polymerization promoting protein family member 2 [Source:HGNC Symbol;Acc:HGNC:19293]	0.85089	1.9839	2.3123
957	ENSG00000259223.2	nan	novel transcript	0.850889	2.4426	2.4229
958	ENSG00000261476.1	nan	novel transcript	0.850884	0.677	0.8982
959	ENSG00000275756.1	nan	novel pseudogene	0.850881	0.8873	0.8955
960	ENSG00000235218.2	DNAJC17P1	DNAJC17 pseudogene 1 [Source:HGNC Symbol;Acc:HGNC:54782]	0.850869	2.3814	2.3979
961	ENSG00000172967.7	XKR3	XK related 3 [Source:HGNC Symbol;Acc:HGNC:28778]	0.850863	1.7911	2.0261
962	ENSG00000108417.4	KRT37	keratin 37 [Source:HGNC Symbol;Acc:HGNC:6455]	0.850862	1.5736	1.4883
963	ENSG00000287356.1	nan	novel transcript, antisense to MORN1	0.850861	0.872	1.3905
964	ENSG00000230935.1	RPS3P1	ribosomal protein S3 pseudogene 1 [Source:HGNC Symbol;Acc:HGNC:16579]	0.850857	1.446	1.1562
965	ENSG00000249770.1	MTND6P17	MT-ND6 pseudogene 17 [Source:HGNC Symbol;Acc:HGNC:39480]	0.85085	1.9359	1.7178
966	ENSG00000201944.1	SNORA72	Small nucleolar RNA SNORA72 [Source:RFAM;Acc:RF00139]	0.85085	1.9804	1.9629
967	ENSG00000284699.1	nan	novel transcript	0.850843	1.7334	1.7207
968	ENSG00000227105.1	PARP1P1	poly(ADP-ribose) polymerase 1 pseudogene 1 [Source:HGNC Symbol;Acc:HGNC:275]	0.850839	2.1465	2.3729
969	ENSG00000233342.2	nan	novel transcript	0.850837	2.6559	2.8214
970	ENSG00000248539.1	LINC02117	long intergenic non-protein coding RNA 2117 [Source:HGNC Symbol;Acc:HGNC:52972]	0.850833	2.279	2.279
971	ENSG00000254131.1	nan	glucosidase, beta (bile acid) 2 (GBA2) pseudogene	0.85083	0.6355	0.7732
972	ENSG00000224860.1	GXYLT1P2	GXYLT1 pseudogene 2 [Source:HGNC Symbol;Acc:HGNC:39677]	0.850829	2.2392	2.0792
973	ENSG00000271264.1	MZT1P1	mitotic spindle organizing protein 1 pseudogene 1 [Source:HGNC Symbol;Acc:HGNC:50605]	0.850828	2.0634	2.045
974	ENSG00000256101.5	nan	novel transcript	0.850827	0.8039	0.8188
975	ENSG00000259535.1	RPL21P12	ribosomal protein L21 pseudogene 12 [Source:HGNC Symbol;Acc:HGNC:19810]	0.850822	1.4147	1.5046
976	ENSG00000288103.1	nan	novel transcript	0.850808	0.5376	0.8324
977	ENSG00000233755.1	nan	novel transcript	0.850799	1.6087	1.6773
978	ENSG00000249921.2	nan	guanine nucleotide binding protein (G protein), beta polypeptide 2-like 1 (GNB2L1) pseudogene	0.850798	1.0188	0.7508
979	ENSG00000242428.6	CFAP20DC-AS1	CFAP20DC antisense RNA 1 [Source:HGNC Symbol;Acc:HGNC:41063]	0.850798	0.8276	0.7311
980	ENSG00000219682.4	nan	nucleoporin 50kD (NUP50) pseudogene	0.850786	0.6757	1.0234
981	ENSG00000268798.1	nan	novel transcript	0.850785	0.3979	0.6569
982	ENSG00000280023.1	nan	TEC	0.850785	0.7973	0.6757
983	ENSG00000274331.1	nan	novel transcript	0.850782	2.921	3.1883
984	ENSG00000187980.6	PLA2G2C	phospholipase A2 group IIC [Source:HGNC Symbol;Acc:HGNC:9032]	0.850779	0.8503	1.2493
985	ENSG00000224442.1	RPL4P7	ribosomal protein L4 pseudogene 7 [Source:HGNC Symbol;Acc:HGNC:54598]	0.850763	0.5758	0.5464
986	ENSG00000256286.2	nan	novel transcript	0.850763	2.2064	2.1133
987	ENSG00000227759.2	VTI1BP4	vesicle transport through interaction with t-SNAREs 1B pseudogene 4 [Source:HGNC Symbol;Acc:HGNC:43730]	0.850758	1.8437	1.7605
988	ENSG00000254926.1	nan	glycine-N-acyltransferase (GLYAT) pseudogene	0.850745	3.3239	3.3239
989	ENSG00000262870.1	CYCSP40	CYCS pseudogene 40 [Source:HGNC Symbol;Acc:HGNC:24414]	0.850732	1.0781	1.0611
990	ENSG00000249584.1	LINC02225	long intergenic non-protein coding RNA 2225 [Source:HGNC Symbol;Acc:HGNC:53094]	0.850731	1.6967	1.7206
991	ENSG00000230290.1	ARMC2-AS1	ARMC2 antisense RNA 1 [Source:HGNC Symbol;Acc:HGNC:41008]	0.850731	4.8074	4.8074
992	ENSG00000254891.1	OR4A9P	olfactory receptor family 4 subfamily A member 9 pseudogene [Source:HGNC Symbol;Acc:HGNC:15166]	0.850729	2.9187	2.8781
993	ENSG00000197880.8	MDS2	myelodysplastic syndrome 2 translocation associated [Source:HGNC Symbol;Acc:HGNC:29633]	0.850729	1.111	1.2697
994	ENSG00000286518.1	nan	novel transcript, antisense to PRDM16	0.850726	1.0046	1.1218
995	ENSG00000255002.2	LINC02324	long intergenic non-protein coding RNA 2324 [Source:HGNC Symbol;Acc:HGNC:53244]	0.850725	0.6562	0.954
996	ENSG00000272664.1	OR51C4P	olfactory receptor family 51 subfamily C member 4 pseudogene [Source:HGNC Symbol;Acc:HGNC:31280]	0.850725	2.3178	2.2923
997	ENSG00000223692.1	DIP2A-IT1	DIP2A intronic transcript 1 [Source:HGNC Symbol;Acc:HGNC:41430]	0.850721	1.0526	0.8683
998	ENSG00000226118.1	MTND3P1	MT-ND3 pseudogene 1 [Source:HGNC Symbol;Acc:HGNC:39856]	0.850717	1.8803	1.7532
999	ENSG00000261432.1	LINC01613	long intergenic non-protein coding RNA 1613 [Source:HGNC Symbol;Acc:HGNC:51842]	0.850709	1.3071	1.0669
1000	ENSG00000258597.3	SERPINA2	serpin family A member 2 (gene/pseudogene) [Source:HGNC Symbol;Acc:HGNC:8985]	0.850708	2.277	2.2941
1001	ENSG00000270480.1	nan	PQ loop repeat containing 1 (PQLC1) pseudogene	0.850699	0.5644	0.4741
1002	ENSG00000147869.5	CER1	cerberus 1, DAN family BMP antagonist [Source:HGNC Symbol;Acc:HGNC:1862]	0.850696	1.5787	1.859
1003	ENSG00000260236.1	nan	novel transcript, antisense to PTPN23	0.850695	0.4797	0.915
1004	ENSG00000235289.1	BRD7P6	bromodomain containing 7 pseudogene 6 [Source:HGNC Symbol;Acc:HGNC:37632]	0.850694	2.1405	2.1571
1005	ENSG00000233427.1	nan	novel transcript	0.850693	0.5156	0.3004
1006	ENSG00000237009.2	GLIS3-AS1	GLIS3 antisense RNA 1 [Source:HGNC Symbol;Acc:HGNC:28260]	0.850678	0.9644	1.0973
1007	ENSG00000248521.1	nan	nei like 2 (E. coli) (NEIL2) pseudogene	0.850676	0.7595	0.6272
1008	ENSG00000267606.1	nan	novel transcript	0.850673	0.7184	0.6189
1009	ENSG00000261029.1	MPHOSPH6-DT	MPHOSPH6 divergent transcript [Source:HGNC Symbol;Acc:HGNC:55377]	0.850671	1.9224	1.7566
1010	ENSG00000266513.1	nan	novel transcript, overlapping DLGAP1	0.850666	1.5072	1.4628
1011	ENSG00000166558.10	SLC38A8	solute carrier family 38 member 8 [Source:HGNC Symbol;Acc:HGNC:32434]	0.850662	2.598	2.7313
1012	ENSG00000259876.1	nan	novel transcript, antisense to a novel protein	0.850661	0.8489	0.766
1013	ENSG00000229065.1	nan	novel transcript	0.850659	0.6444	0.8071
1014	ENSG00000260179.1	nan	novel transcript	0.850655	0.4072	0.7756
1015	ENSG00000232818.2	RPS2P32	ribosomal protein S2 pseudogene 32 [Source:HGNC Symbol;Acc:HGNC:30518]	0.850649	0.4383	0.8048
1016	ENSG00000197233.7	OR1J2	olfactory receptor family 1 subfamily J member 2 [Source:HGNC Symbol;Acc:HGNC:8209]	0.850641	2.2526	2.2971
1017	ENSG00000269431.1	BNIP3P8	BCL2 interacting protein 3 pseudogene 8 [Source:HGNC Symbol;Acc:HGNC:49675]	0.850631	1.0165	0.7795
1018	ENSG00000177447.6	CBX3P1	chromobox 3 pseudogene 1 [Source:HGNC Symbol;Acc:HGNC:33950]	0.850626	1.567	1.5976
1019	ENSG00000237751.2	LINC01143	long intergenic non-protein coding RNA 1143 [Source:HGNC Symbol;Acc:HGNC:49458]	0.850622	0.9618	0.805
1020	ENSG00000188388.10	GOLGA6L3	golgin A6 family like 3 [Source:HGNC Symbol;Acc:HGNC:37441]	0.850615	1.2104	1.3382
1021	ENSG00000263883.1	EEF1DP7	eukaryotic translation elongation factor 1 delta pseudogene 7 [Source:HGNC Symbol;Acc:HGNC:51457]	0.850615	0.5762	0.6923
1022	ENSG00000224451.2	ATP5PBP1	ATP synthase peripheral stalk-membrane subunit b pseudogene 1 [Source:HGNC Symbol;Acc:HGNC:39742]	0.850614	0.9324	0.867
1023	ENSG00000254050.1	nan	novel transcript	0.850605	1.5423	1.1978
1024	ENSG00000279980.1	GABARAPL3	GABA type A receptor associated protein like 3 pseudogene [Source:NCBI gene (formerly Entrezgene);Acc:23766]	0.850597	0.8826	1.0205
1025	ENSG00000273634.1	nan	cAMP responsive element binding protein 1 (CREB1) pseudogene	0.850597	2.9329	2.9329
1026	ENSG00000236674.1	nan	DnaJ (Hsp40) homolog, subfamily C, member 7 (DNAJC7) pseudogene	0.850594	2.277	2.3232
1027	ENSG00000249997.1	MTCO3P7	MT-CO3 pseudogene 7 [Source:HGNC Symbol;Acc:HGNC:52037]	0.850592	2.138	2.1119
1028	ENSG00000261815.1	nan	novel transcript	0.850588	2.4638	2.4336
1029	ENSG00000213171.2	LINGO4	leucine rich repeat and Ig domain containing 4 [Source:HGNC Symbol;Acc:HGNC:31814]	0.850582	0.5711	1.098
1030	ENSG00000213538.5	KRT8P41	keratin 8 pseudogene 41 [Source:HGNC Symbol;Acc:HGNC:39875]	0.850582	0.6797	0.909
1031	ENSG00000262470.2	TVP23CP2	TVP23C pseudogene 2 [Source:HGNC Symbol;Acc:HGNC:44647]	0.850571	0.9986	0.8106
1032	ENSG00000254542.1	NAV2-AS3	NAV2 antisense RNA 3 [Source:HGNC Symbol;Acc:HGNC:40742]	0.850569	0.983	0.8538
1033	ENSG00000213361.2	nan	ribosomal protein L36 (RPL36) pseudogene	0.850554	1.1672	1.1433
1034	ENSG00000232754.1	nan	novel transcript, antisense to EP300	0.850553	0.8441	0.8136
1035	ENSG00000169194.9	IL13	interleukin 13 [Source:HGNC Symbol;Acc:HGNC:5973]	0.850547	0.8677	1.3409
1036	ENSG00000235717.1	DPP10-AS2	DPP10 antisense RNA 2 [Source:HGNC Symbol;Acc:HGNC:40940]	0.850544	2.8776	2.8776
1037	ENSG00000270880.1	nan	ATP5F1 ATP synthase, H+ transporting, mitochondrial Fo complex, subunit B1, pseudogene	0.85054	0.6829	0.8183
1038	ENSG00000279310.1	nan	TEC	0.850536	1.7257	1.4891
1039	ENSG00000224786.2	CETN4P	centrin 4, pseudogene [Source:HGNC Symbol;Acc:HGNC:35450]	0.850529	0.4942	0.8182
1040	ENSG00000279746.1	nan	novel transcript	0.850526	1.9227	2.0475
1041	ENSG00000259916.1	nan	novel member of the aquaporin (AQP) gene family	0.850515	1.139	1.0247
1042	ENSG00000186393.5	KRT26	keratin 26 [Source:HGNC Symbol;Acc:HGNC:30840]	0.850509	2.7392	2.7593
1043	ENSG00000232542.1	DPYD-IT1	DPYD intronic transcript 1 [Source:HGNC Symbol;Acc:HGNC:41326]	0.8505	1.0441	0.9758
1044	ENSG00000282887.2	nan	novel transcript	0.850498	2.2153	2.1099
1045	ENSG00000261399.1	nan	novel transcript, antisense to MAPK8IP3	0.850494	2.9153	3.003
1046	ENSG00000251568.1	ALG3P1	ALG3 pseudogene 1 [Source:HGNC Symbol;Acc:HGNC:45159]	0.85049	0.7729	0.9236
1047	ENSG00000287734.1	nan	novel transcript	0.850489	1.9787	1.993
1048	ENSG00000286620.1	nan	TEC	0.850487	0.6622	0.93
1049	ENSG00000228960.6	OR2A9P	olfactory receptor family 2 subfamily A member 9 pseudogene [Source:HGNC Symbol;Acc:HGNC:8236]	0.850486	0.6912	1.132
1050	ENSG00000270241.1	nan	ferritin, heavy polypeptide 1 (FTH1) pseudogene	0.850485	3.5821	3.5821
1051	ENSG00000284717.1	nan	novel lipoprotein receptor-related protein pseudogene	0.850476	1.8812	1.7537
1052	ENSG00000232268.6	OR52I1	olfactory receptor family 52 subfamily I member 1 [Source:HGNC Symbol;Acc:HGNC:15220]	0.850473	0.765	0.758
1053	ENSG00000212938.3	KRTAP6-3	keratin associated protein 6-3 [Source:HGNC Symbol;Acc:HGNC:18933]	0.850473	3.2351	3.189
1054	ENSG00000217783.2	LDHAL6FP	lactate dehydrogenase A like 6F, pseudogene [Source:HGNC Symbol;Acc:HGNC:44240]	0.850473	0.5659	0.5346
1055	ENSG00000249912.1	TRBV26	T cell receptor beta variable 26 (pseudogene) [Source:HGNC Symbol;Acc:HGNC:12207]	0.85047	2.2114	2.1029
1056	ENSG00000217041.1	nan	ribosomal protein S20 (RPS20) pseudogene	0.850468	0.7966	0.5576
1057	ENSG00000230820.2	nan	ATP synthase, H+ transporting, mitochondrial F0 complex, subunit c (subunit 9), isoform 2 (ATP5G2) pseudogene	0.850462	1.9394	1.888
1058	ENSG00000272887.1	CSPG4P5	chondroitin sulfate proteoglycan 4 pseudogene 5 [Source:HGNC Symbol;Acc:HGNC:29403]	0.850453	0.763	0.7963
1059	ENSG00000231442.3	LARP1BP1	LARP1B pseudogene 1 [Source:HGNC Symbol;Acc:HGNC:37097]	0.850452	2.3666	2.323
1060	ENSG00000249493.1	ANKRD20A18P	ankyrin repeat domain 20 family member A18, pseudogene [Source:HGNC Symbol;Acc:HGNC:23756]	0.850452	0.8439	0.6188
1061	ENSG00000266109.1	MIR4440	microRNA 4440 [Source:HGNC Symbol;Acc:HGNC:41740]	0.850451	4.3081	4.3081
1062	ENSG00000284620.2	nan	RNA binding protein, fox-1 homolog (C. elegans) 1 (RBFOX1) pseudogene	0.850446	0.9311	1.3095
1063	ENSG00000285705.1	nan	novel transcript	0.850446	0.9635	0.7699
1064	ENSG00000241947.1	HNRNPA1P24	heterogeneous nuclear ribonucleoprotein A1 pseudogene 24 [Source:HGNC Symbol;Acc:HGNC:39542]	0.850442	1.1763	1.1775
1065	ENSG00000286405.1	nan	novel transcript	0.85044	1.5497	1.5272
1066	ENSG00000271159.1	HINT1P2	histidine triad nucleotide binding protein 1 pseudogene 2 [Source:HGNC Symbol;Acc:HGNC:38049]	0.850438	1.1405	0.8579
1067	ENSG00000201812.1	RNA5SP488	RNA, 5S ribosomal pseudogene 488 [Source:HGNC Symbol;Acc:HGNC:43388]	0.850437	3.0287	3.0287
1068	ENSG00000260296.1	nan	novel transcript, overlapping N4BP2	0.850432	0.5084	0.8572
1069	ENSG00000225775.1	nan	novel transcript	0.850424	1.5706	1.454
1070	ENSG00000288056.1	nan	novel transcript	0.850423	0.4622	0.3925
1071	ENSG00000257402.2	KRT126P	keratin 126 pseudogene [Source:HGNC Symbol;Acc:HGNC:32970]	0.850422	2.7143	2.6451
1072	ENSG00000230074.2	nan	novel transcript	0.850415	0.2846	0.7198
1073	ENSG00000230696.1	nan	novel transcript, sense intronic to SEPT10	0.850391	1.3437	1.288
1074	ENSG00000261245.2	nan	integrin, alpha X (complement component 3 receptor 4 subunit) (ITGAX) pseudogene	0.850389	1.5022	1.423
1075	ENSG00000225051.5	HMGB3P22	high mobility group box 3 pseudogene 22 [Source:HGNC Symbol;Acc:HGNC:39314]	0.850362	0.7534	1.2779
1076	ENSG00000261625.1	nan	novel transcript, overlapping to MRGPRF	0.850345	1.0669	1.5488
1077	ENSG00000287528.1	nan	novel transcript, antisense to FZD8	0.850343	0.6149	0.7408
1078	ENSG00000131808.10	FSHB	follicle stimulating hormone subunit beta [Source:HGNC Symbol;Acc:HGNC:3964]	0.85034	2.437	2.4773
1079	ENSG00000235586.1	nan	novel transcript	0.850337	0.638	0.914
1080	ENSG00000215409.4	nan	pseudogene similar to part of breast cancer antigen NY-BR-1 (NY-BR-1)	0.850336	1.7875	1.5792
1081	ENSG00000250333.2	nan	novel transcript	0.850334	1.0114	1.033
1082	ENSG00000215206.5	TRBV24OR9-2	T cell receptor beta variable 24/OR9-2 (pseudogene) [Source:HGNC Symbol;Acc:HGNC:12204]	0.85033	2.9808	2.9808
1083	ENSG00000285991.1	nan	novel transcript	0.850328	0.6157	0.9515
1084	ENSG00000216713.1	MTND4P13	MT-ND4 pseudogene 13 [Source:HGNC Symbol;Acc:HGNC:42222]	0.850324	1.658	1.6367
1085	ENSG00000177596.1	nan	novel transcript	0.850323	1.6562	1.7594
1086	ENSG00000238711.1	RNY4P25	RNY4 pseudogene 25 [Source:HGNC Symbol;Acc:HGNC:42475]	0.850317	3.8164	3.8164
1087	ENSG00000253887.1	nan	novel transcript	0.850317	2.6953	2.6953
1088	ENSG00000269935.1	nan	novel transcript, antisense to JPH3	0.850301	3.1185	3.1891
1089	ENSG00000230584.1	CCT5P2	chaperonin containing TCP1 subunit 5 pseudogene 2 [Source:HGNC Symbol;Acc:HGNC:35139]	0.850299	1.8585	2.0033
1090	ENSG00000258027.2	NF1P4	neurofibromin 1 pseudogene 4 [Source:HGNC Symbol;Acc:HGNC:7769]	0.850299	1.4001	1.239
1091	ENSG00000254027.1	nan	novel transcript	0.850298	1.1594	1.5216
1092	ENSG00000253415.1	nan	RNA binding motif protein 4 family pseudogene	0.850296	1.5019	1.4886
1093	ENSG00000230555.2	nan	novel transcript	0.850273	0.5196	0.6926
1094	ENSG00000225693.1	LAGE3P1	L antigen family member 3 pseudogene 1 [Source:HGNC Symbol;Acc:HGNC:49909]	0.85027	0.2702	0.6664
1095	ENSG00000271127.2	nan	novel pseudogene	0.850264	1.0919	0.6669
1096	ENSG00000285826.1	nan	novel transcript	0.850261	2.7321	2.7321
1097	ENSG00000136839.1	OR13C9	olfactory receptor family 13 subfamily C member 9 [Source:HGNC Symbol;Acc:HGNC:15104]	0.850247	1.4996	1.4199
1098	ENSG00000237160.2	nan	HERV-FRD provirus ancestral Env polyprotein(ERVFRDE1) pseudogene	0.850245	1.9032	1.8265
1099	ENSG00000251613.4	nan	novel transcript	0.850243	1.0398	1.0424
1100	ENSG00000224039.1	CDYLP1	CDYL pseudogene 1 [Source:HGNC Symbol;Acc:HGNC:52805]	0.850242	1.6855	1.5668
1101	ENSG00000268834.2	OR7A1P	olfactory receptor family 7 subfamily A member 1 pseudogene [Source:HGNC Symbol;Acc:HGNC:8364]	0.850239	2.7386	2.7405
1102	ENSG00000200403.1	RNU6-1099P	RNA, U6 small nuclear 1099, pseudogene [Source:HGNC Symbol;Acc:HGNC:48062]	0.850238	4.1484	4.1484
1103	ENSG00000212658.1	KRTAP29-1	keratin associated like protein 29-1 [Source:HGNC Symbol;Acc:HGNC:34211]	0.850238	2.324	2.5991
1104	ENSG00000244247.2	LINC01995	long intergenic non-protein coding RNA 1995 [Source:HGNC Symbol;Acc:HGNC:52828]	0.850234	1.9402	1.7457
1105	ENSG00000237402.1	CAMTA1-IT1	CAMTA1 intronic transcript 1 [Source:HGNC Symbol;Acc:HGNC:41446]	0.850229	0.835	0.4776
1106	ENSG00000286429.1	nan	novel transcript, antisense to ITGB3BP	0.850222	1.028	0.7645
1107	ENSG00000230583.7	GTF2IRD1P1	GTF2I repeat domain containing 1 pseudogene 1 [Source:HGNC Symbol;Acc:HGNC:44136]	0.850219	0.3634	0.6129
1108	ENSG00000233979.1	RPL22P21	ribosomal protein L22 pseudogene 21 [Source:HGNC Symbol;Acc:HGNC:35547]	0.850211	0.9897	0.7577
1109	ENSG00000255165.1	nan	novel transcript	0.850211	0.7351	0.8616
1110	ENSG00000286796.1	nan	novel transcript	0.850207	0.3653	0.6922
1111	ENSG00000266754.2	RN7SL524P	RNA, 7SL, cytoplasmic 524, pseudogene [Source:HGNC Symbol;Acc:HGNC:46540]	0.850205	2.3875	2.2722
1112	ENSG00000279263.1	OR2L8	olfactory receptor family 2 subfamily L member 8 [Source:HGNC Symbol;Acc:HGNC:15014]	0.850198	1.4041	1.2513
1113	ENSG00000230944.1	nan	novel transcript	0.85019	1.7298	1.6377
1114	ENSG00000202264.1	RNA5SP77	RNA, 5S ribosomal pseudogene 77 [Source:HGNC Symbol;Acc:HGNC:42854]	0.850182	4.8074	4.8074
1115	ENSG00000279106.1	nan	TEC	0.850177	0.4178	0.5692
1116	ENSG00000253985.1	nan	novel transcript	0.850174	1.207	0.9522
1117	ENSG00000233894.1	nan	novel transcript	0.850169	1.023	1.226
1118	ENSG00000180083.11	WFDC11	WAP four-disulfide core domain 11 [Source:HGNC Symbol;Acc:HGNC:20478]	0.850168	1.9752	2.0159
1119	ENSG00000233851.1	LATS2-AS1	LATS2 antisense RNA 1 [Source:HGNC Symbol;Acc:HGNC:39912]	0.85016	0.9103	0.6371
1120	ENSG00000251521.2	IMPA1P1	inositol monophosphatase 1 pseudogene 1 [Source:HGNC Symbol;Acc:HGNC:33956]	0.850155	1.7517	1.923
1121	ENSG00000250354.1	nan	novel transcript	0.850149	1.3898	1.37
1122	ENSG00000286501.1	nan	novel transcript	0.850142	0.8394	0.9136
1123	ENSG00000230147.2	nan	peptidylpolyl isomerase A (cyclophilin A) (PPIA) pseudogene	0.850137	0.8444	0.708
1124	ENSG00000227917.3	nan	novel transcript	0.850128	1.7081	1.8718
1125	ENSG00000286772.1	nan	novel transcript	0.850119	2.1827	2.1827
1126	ENSG00000285531.1	nan	LLP homolog, long-term synaptic facilitation ( LLPH) pseudogene	0.850111	0.3796	0.8326
1127	ENSG00000274023.1	nan	novel transcript, sense overlapping TULP4	0.85011	0.8861	0.7713
1128	ENSG00000236607.3	EEF1DP8	eukaryotic translation elongation factor 1 delta pseudogene 8 [Source:HGNC Symbol;Acc:HGNC:51458]	0.850105	1.8358	1.7524
1129	ENSG00000241280.1	nan	novel transcript	0.850105	0.7448	0.7231
1130	ENSG00000172457.6	OR9G4	olfactory receptor family 9 subfamily G member 4 [Source:HGNC Symbol;Acc:HGNC:15322]	0.8501	3.0628	3.0798
1131	ENSG00000273398.6	nan	novel protein	0.850097	0.7605	0.9843
1132	ENSG00000271679.1	LSM1P2	LSM1 homolog, mRNA degradation associated pseudogene 2 [Source:HGNC Symbol;Acc:HGNC:49777]	0.850086	2.0266	2.0266
1133	ENSG00000262140.1	nan	tripartite motif containing 13 (TRIM13) pseudogene	0.850083	0.5399	0.8813
1134	ENSG00000235647.1	MTFR2P2	MTFR2 pseudogene 2 [Source:HGNC Symbol;Acc:HGNC:54774]	0.850083	1.7223	1.68
1135	ENSG00000235024.1	nan	novel transcript, antisense to CDK5R2	0.850072	2.1406	2.0522
1136	ENSG00000207036.1	RNY3P14	RNY3 pseudogene 14 [Source:HGNC Symbol;Acc:HGNC:50893]	0.850057	3.8323	3.8323
1137	ENSG00000258846.1	EEF1A1P33	eukaryotic translation elongation factor 1 alpha 1 pseudogene 33 [Source:HGNC Symbol;Acc:HGNC:37911]	0.850046	0.8919	0.726
1138	ENSG00000238184.1	CD81-AS1	CD81 antisense RNA 1 [Source:HGNC Symbol;Acc:HGNC:49384]	0.850035	0.7107	0.9745
1139	ENSG00000286138.1	nan	novel transcript	0.850034	0.4519	0.6527
1140	ENSG00000249234.1	nan	novel transcript	0.850032	0.9053	0.8727
1141	ENSG00000274698.1	nan	novel transcript	0.850025	0.8922	0.8745
1142	ENSG00000287956.1	nan	novel transcript	0.850018	3.2292	3.222
1143	ENSG00000271657.1	nan	phosphatidylinositol glycan anchor biosynthesis, class P (PIGP) pseudogene	0.850018	1.4374	1.4337
1144	ENSG00000221953.5	C1orf229	chromosome 1 open reading frame 229 [Source:HGNC Symbol;Acc:HGNC:33759]	0.850011	0.5551	0.9512
1145	ENSG00000225612.2	nan	novel transcript	0.850008	2.3753	2.337
1146	ENSG00000254084.1	nan	novel transcript	0.850007	1.128	0.8965
1147	ENSG00000213301.2	HMGB3P11	high mobility group box 3 pseudogene 11 [Source:HGNC Symbol;Acc:HGNC:39303]	0.849998	2.9082	2.8585
1148	ENSG00000244089.1	HMGB1P30	high mobility group box 1 pseudogene 30 [Source:HGNC Symbol;Acc:HGNC:39121]	0.849998	1.6653	1.6455
1149	ENSG00000276397.2	LINC01879	long intergenic non-protein coding RNA 1879 [Source:HGNC Symbol;Acc:HGNC:52698]	0.849987	1.7106	1.6445
1150	ENSG00000287425.1	nan	novel transcript	0.849986	0.4902	0.5402
1151	ENSG00000258917.1	ZMYND19P1	zinc finger MYND-type containing 19 pseudogene 1 [Source:HGNC Symbol;Acc:HGNC:44540]	0.849984	0.7001	0.9802
1152	ENSG00000188100.9	FAM25A	family with sequence similarity 25 member A [Source:HGNC Symbol;Acc:HGNC:23436]	0.849982	4.5238	4.5244
1153	ENSG00000275423.1	VN1R18P	vomeronasal 1 receptor 18 pseudogene [Source:HGNC Symbol;Acc:HGNC:37334]	0.849978	1.9793	1.8134
1154	ENSG00000251426.1	nan	novel transcript	0.849973	2.6923	2.6923
1155	ENSG00000280028.1	nan	TEC	0.849973	1.019	0.8748
1156	ENSG00000181939.3	OR4C15	olfactory receptor family 4 subfamily C member 15 [Source:HGNC Symbol;Acc:HGNC:15171]	0.849967	3.1669	3.1501
1157	ENSG00000221883.3	ARIH2OS	ARIH2 opposite strand lncRNA [Source:HGNC Symbol;Acc:HGNC:34425]	0.849961	0.3668	0.4684
1158	ENSG00000279251.1	nan	TEC	0.849949	0.9427	0.6459
1159	ENSG00000252759.1	Y_RNA	Y RNA [Source:RFAM;Acc:RF00019]	0.849931	4.068	4.068
1160	ENSG00000183396.4	TMEM89	transmembrane protein 89 [Source:HGNC Symbol;Acc:HGNC:32372]	0.849929	0.7949	0.7543
1161	ENSG00000248843.1	nan	ribosomal protein L7a (RPL7A) pseudogene	0.849929	0.9526	0.7609
1162	ENSG00000220748.2	nan	interferon stimulated exonuclease gene 20kDa-like 2 (ISG20L2) pseudogene	0.849923	2.0451	2.023
1163	ENSG00000233691.2	nan	pseudogene similar to part of DEAD (Asp-Glu-Ala-Asp) box polypeptide 56 (DDX56)	0.849922	1.7876	1.7071
1164	ENSG00000252874.2	Y_RNA	Y RNA [Source:RFAM;Acc:RF00019]	0.84992	4.1244	4.1244
1165	ENSG00000228190.2	RPL23AP16	ribosomal protein L23a pseudogene 16 [Source:HGNC Symbol;Acc:HGNC:36652]	0.849913	2.2793	2.2015
1166	ENSG00000251488.1	nan	novel transcript	0.849913	1.3664	1.1433
1167	ENSG00000279497.1	nan	novel transcript	0.849911	1.7318	1.7142
1168	ENSG00000121388.6	nan	CDC42 binding protein kinase beta (DMPK-like) (CDC42BPB) pseudogene	0.849908	2.1956	2.1561
1169	ENSG00000220702.1	nan	novel transcript	0.849897	2.5729	2.8953
1170	ENSG00000230077.1	MTAPP2	methylthioadenosine phosphorylase pseudogene 2 [Source:HGNC Symbol;Acc:HGNC:42443]	0.849892	0.6123	0.5565
1171	ENSG00000254228.2	IGHV3-42	immunoglobulin heavy variable 3-42 (pseudogene) [Source:HGNC Symbol;Acc:HGNC:5603]	0.849876	2.0161	1.9307
1172	ENSG00000268015.1	nan	novel transcript, antisense to PPP2R1A	0.849875	1.048	1.2456
1173	ENSG00000249456.1	nan	novel transcript, sense overlapping ZRANB1	0.849875	0.142	0.4614
1174	ENSG00000233956.1	BTF3P6	basic transcription factor 3 pseudogene 6 [Source:HGNC Symbol;Acc:HGNC:23765]	0.849867	0.6497	0.5771
1175	ENSG00000263142.5	LRRC37A17P	leucine rich repeat containing 37 member A17, pseudogene [Source:HGNC Symbol;Acc:HGNC:48365]	0.849857	0.3459	0.4945
1176	ENSG00000234910.2	IL6RP1	interleukin 6 receptor pseudogene 1 [Source:HGNC Symbol;Acc:HGNC:6020]	0.849853	2.3312	2.2243
1177	ENSG00000275285.1	nan	novel transcript	0.849852	2.7896	2.7702
1178	ENSG00000197706.3	OR6C74	olfactory receptor family 6 subfamily C member 74 [Source:HGNC Symbol;Acc:HGNC:31303]	0.849846	3.3979	3.3682
1179	ENSG00000176857.5	GJA1P1	gap junction protein alpha 1 pseudogene 1 [Source:HGNC Symbol;Acc:HGNC:4275]	0.849835	0.7274	0.6562
1180	ENSG00000183629.13	GOLGA8G	golgin A8 family member G [Source:HGNC Symbol;Acc:HGNC:25328]	0.849835	1.194	1.4091
1181	ENSG00000226801.2	OSTCP8	oligosaccharyltransferase complex subunit pseudogene 8 [Source:HGNC Symbol;Acc:HGNC:42869]	0.849832	0.7797	0.7291
1182	ENSG00000274220.1	nan	novel transcript	0.849819	0.3878	0.6812
1183	ENSG00000235278.2	ZNF652P1	zinc finger protein 652 pseudogene 1 [Source:HGNC Symbol;Acc:HGNC:35166]	0.849817	1.7923	1.7383
1184	ENSG00000266770.2	RN7SL619P	RNA, 7SL, cytoplasmic 619, pseudogene [Source:HGNC Symbol;Acc:HGNC:46635]	0.849812	0.7879	0.793
1185	ENSG00000256061.7	DNAAF4	dynein axonemal assembly factor 4 [Source:HGNC Symbol;Acc:HGNC:21493]	0.84981	1.4573	1.5523
1186	ENSG00000203327.2	nan	novel transcript	0.849809	0.6552	0.8738
1187	ENSG00000250472.1	TRIM36-IT1	TRIM36 intronic transcript 1 [Source:HGNC Symbol;Acc:HGNC:41422]	0.849803	1.1901	1.2745
1188	ENSG00000268892.1	nan	novel zinc finger protein pseudogene	0.849799	1.6458	1.9255
1189	ENSG00000230496.1	MTCO2P7	MT-CO2 pseudogene 7 [Source:HGNC Symbol;Acc:HGNC:52023]	0.849796	2.526	2.4878
1190	ENSG00000286524.1	nan	novel transcript, antisense to EHBP1	0.849794	0.6739	0.333
1191	ENSG00000185267.10	CDNF	cerebral dopamine neurotrophic factor [Source:HGNC Symbol;Acc:HGNC:24913]	0.849783	0.342	0.4471
1192	ENSG00000205184.2	SLC10A5P1	SLC10A5 pseudogene 1 [Source:HGNC Symbol;Acc:HGNC:48930]	0.84978	1.4248	1.5069
1193	ENSG00000266955.1	nan	novel transcript, antisense IMPA2	0.849779	0.7357	0.4553
1194	ENSG00000287998.1	nan	novel transcript	0.849778	0.3913	0.5401
1195	ENSG00000256630.1	nan	ribosomal protein S6 (RPS6) pseudogene	0.849775	2.3998	2.3895
1196	ENSG00000248586.2	nan	TSR1, 20S rRNA accumulation, homolog (S. cerevisiae) pseudogene	0.849774	1.7797	2.0703
1197	ENSG00000250882.1	nan	novel transcript	0.849771	1.2042	1.2342
1198	ENSG00000239207.2	GAPDHP39	glyceraldehyde 3 phosphate dehydrogenase pseudogene 39 [Source:HGNC Symbol;Acc:HGNC:37796]	0.849755	0.8988	0.8092
1199	ENSG00000258232.2	nan	novel transcript, antisense to TUBA1C	0.849752	0.6693	0.7982
1200	ENSG00000226133.6	LINC02794	long intergenic non-protein coding RNA 2794 [Source:HGNC Symbol;Acc:HGNC:54318]	0.849752	1.1163	1.1902
1201	ENSG00000235078.1	nan	novel transcript, antisense to ADI1	0.849747	0.3082	0.5102
1202	ENSG00000232467.2	TMA16P2	translation machinery associated 16 homolog pseudogene 2 [Source:HGNC Symbol;Acc:HGNC:43781]	0.849738	0.8409	0.5578
1203	ENSG00000225116.1	nan	pseudogene similar to part of transcription elongation factor A (SII)-like 1 TCEAL1	0.849737	2.6816	2.6816
1204	ENSG00000251647.2	nan	chromosome 18 open reading frame 21 (C18orf21) pseudogene	0.849735	2.2087	2.1477
1205	ENSG00000112486.16	CCR6	C-C motif chemokine receptor 6 [Source:HGNC Symbol;Acc:HGNC:1607]	0.849731	0.739	0.8053
1206	ENSG00000228035.1	NGF-AS1	NGF antisense RNA 1 [Source:HGNC Symbol;Acc:HGNC:53922]	0.84973	1.3387	1.6522
1207	ENSG00000249239.2	nan	Guanine nucleotide-binding protein subunit beta-2-like 1 (GNB2L1) pseudogene	0.849724	2.0589	1.8911
1208	ENSG00000240002.1	YBX1P3	Y-box binding protein 1 pseudogene 3 [Source:HGNC Symbol;Acc:HGNC:42424]	0.849718	0.9475	0.7519
1209	ENSG00000255256.1	nan	novel transcript	0.849713	1.4759	1.4696
1210	ENSG00000205971.3	nan	lncRNA radiation induced regulator of PLK1 and RAD51	0.8497	1.0158	0.8948
1211	ENSG00000227549.2	nan	novel transcript	0.8497	1.1523	0.9238
1212	ENSG00000236101.1	RAC1P7	Rac family small GTPase 1 pseudogene 7 [Source:HGNC Symbol;Acc:HGNC:42007]	0.849699	1.7246	1.5474
1213	ENSG00000283480.1	nan	novel transcript, antisense to SOX4	0.849689	0.6457	0.7611
1214	ENSG00000254769.3	OR4A4P	olfactory receptor family 4 subfamily A member 4 pseudogene [Source:HGNC Symbol;Acc:HGNC:15161]	0.849686	2.5042	2.3597
1215	ENSG00000203784.3	LELP1	late cornified envelope like proline rich 1 [Source:HGNC Symbol;Acc:HGNC:32046]	0.849682	3.1564	3.1459
1216	ENSG00000272769.1	nan	novel transcript	0.849673	0.607	0.6289
1217	ENSG00000274370.1	nan	novel transcript	0.849667	0.5635	0.8239
1218	ENSG00000237337.1	ELAVL4-AS1	ELAVL4 antisense RNA 1 [Source:HGNC Symbol;Acc:HGNC:40210]	0.849661	1.6201	1.617
1219	ENSG00000254855.1	nan	novel transcript	0.84966	0.4908	0.8212
1220	ENSG00000287142.1	nan	novel transcript, antisense to PRKD1	0.849659	0.6181	0.4831
1221	ENSG00000270814.1	DMAC1P1	DMAC1 pseudogene 1 [Source:HGNC Symbol;Acc:HGNC:49128]	0.849659	1.8443	1.7501
1222	ENSG00000235724.10	nan	novel transcript, antisense to TANK	0.849658	0.4484	0.467
1223	ENSG00000166693.7	OR5M13P	olfactory receptor family 5 subfamily M member 13 pseudogene [Source:HGNC Symbol;Acc:HGNC:15293]	0.849656	2.8648	2.7877
1224	ENSG00000279757.1	nan	novel transcript	0.849655	1.2025	1.0538
1225	ENSG00000287360.1	nan	novel transcript	0.849649	1.2978	1.2432
1226	ENSG00000285611.2	nan	Novel transcript	0.849649	1.4567	1.4278
1227	ENSG00000182521.5	TBPL2	TATA-box binding protein like 2 [Source:HGNC Symbol;Acc:HGNC:19841]	0.849648	1.1227	1.1606
1228	ENSG00000253236.2	LINC02143	long intergenic non-protein coding RNA 2143 [Source:HGNC Symbol;Acc:HGNC:53003]	0.849642	1.1946	1.0318
1229	ENSG00000237993.1	nan	novel transcript	0.84964	0.9594	0.7701
1230	ENSG00000261632.1	nan	novel transcript, antisense to MYO9A	0.849638	0.9976	0.7527
1231	ENSG00000278980.1	nan	novel transcript	0.849636	3.431	3.431
1232	ENSG00000258410.1	nan	novel transcript	0.849635	0.8821	0.953
1233	ENSG00000224519.1	HMGN1P19	high mobility group nucleosome binding domain 1 pseudogene 19 [Source:HGNC Symbol;Acc:HGNC:39363]	0.849628	2.2376	2.1151
1234	ENSG00000225822.4	UBXN7-AS1	UBXN7 antisense RNA 1 [Source:HGNC Symbol;Acc:HGNC:41227]	0.849628	0.4625	0.5344
1235	ENSG00000247735.2	nan	novel transcript, antisense to KCTD13	0.849623	0.3071	0.6961
1236	ENSG00000196171.3	OR6K2	olfactory receptor family 6 subfamily K member 2 [Source:HGNC Symbol;Acc:HGNC:15029]	0.84962	2.9287	2.9058
1237	ENSG00000237162.1	RPS20P9	ribosomal protein S20 pseudogene 9 [Source:HGNC Symbol;Acc:HGNC:36472]	0.84962	0.6891	0.3738
1238	ENSG00000259571.2	BLID	BH3-like motif containing, cell death inducer [Source:HGNC Symbol;Acc:HGNC:33495]	0.849614	0.8721	0.7143
1239	ENSG00000240107.1	nan	synovial sarcoma, X breakpoint 2 interacting protein (SSX2IP) pseudogene	0.849612	2.0335	1.983
1240	ENSG00000124196.6	GTSF1L	gametocyte specific factor 1 like [Source:HGNC Symbol;Acc:HGNC:16198]	0.849608	1.445	1.9424
1241	ENSG00000243811.10	APOBEC3D	apolipoprotein B mRNA editing enzyme catalytic subunit 3D [Source:HGNC Symbol;Acc:HGNC:17354]	0.849605	0.3815	0.3813
1242	ENSG00000286294.1	nan	novel transcript	0.849602	0.8991	0.8546
1243	ENSG00000269696.2	ZNF470-DT	ZNF470 divergent transcript [Source:HGNC Symbol;Acc:HGNC:55272]	0.849595	0.521	0.8515
1244	ENSG00000279069.1	nan	novel transcript	0.849593	0.2473	0.4553
1245	ENSG00000248216.1	KCTD9P5	potassium channel tetramerization domain containing 9 pseudogene 5 [Source:HGNC Symbol;Acc:HGNC:49914]	0.849585	0.9935	0.8499
1246	ENSG00000173966.7	nan	COMM domain containing 5 (COMMD5) pseudogene	0.849585	0.9485	0.8637
1247	ENSG00000250342.1	SNRPCP16	small nuclear ribonucleoprotein polypeptide C pseudogene 16 [Source:HGNC Symbol;Acc:HGNC:49831]	0.849571	0.8539	0.7116
1248	ENSG00000237325.3	nan	chromosome 6 open reading frame 203 (C6orf203) pseudogene	0.849568	1.5174	1.5542
1249	ENSG00000213137.3	ARF1P2	ADP ribosylation factor 1 pseudogene 2 [Source:HGNC Symbol;Acc:HGNC:39883]	0.849564	0.8267	0.7185
1250	ENSG00000242197.2	nan	ribosomal protein L37 (RPL37) pseudogene	0.849557	1.1148	0.9805
1251	ENSG00000236989.5	nan	novel transcript	0.849555	1.051	0.8207
1252	ENSG00000231202.1	TRGVB	T cell receptor gamma variable B (pseudogene) [Source:HGNC Symbol;Acc:HGNC:12297]	0.849549	2.0662	2.0717
1253	ENSG00000256972.1	nan	novel transcript	0.849546	1.077	0.9165
1254	ENSG00000287062.1	nan	novel transcript, antisense to MACROD2	0.849545	0.988	0.766
1255	ENSG00000279775.1	nan	TEC	0.849539	1.0337	0.9744
1256	ENSG00000261325.1	LINC02192	long intergenic non-protein coding RNA 2192 [Source:HGNC Symbol;Acc:HGNC:53054]	0.849525	2.1606	2.2146
1257	ENSG00000259548.1	nan	novel transcript	0.849524	0.4174	0.5257
1258	ENSG00000235271.6	nan	novel transcript	0.849521	0.3021	0.4465
1259	ENSG00000269903.1	nan	novel transcript	0.849518	0.338	0.5624
1260	ENSG00000255652.4	nan	novel transcript	0.849515	0.6059	0.8297
1261	ENSG00000196403.4	OR10D1P	olfactory receptor family 10 subfamily D member 1 pseudogene [Source:HGNC Symbol;Acc:HGNC:8166]	0.849491	1.1293	1.0691
1262	ENSG00000237813.4	nan	novel transcript	0.849489	1.319	1.6527
1263	ENSG00000257433.6	nan	novel transcript, antisense to ENDOU and RAPGEF3	0.849482	0.2052	0.3033
1264	ENSG00000287503.1	nan	novel transcript, antisense to ETFA	0.849474	0.764	0.5824
1265	ENSG00000248557.1	nan	methyltransferase like 5 (METTL5) pseudogene	0.849471	0.3794	0.492
1266	ENSG00000198251.7	CYP2A7P2	cytochrome P450 family 2 subfamily A member 7 pseudogene 2 [Source:HGNC Symbol;Acc:HGNC:2613]	0.84947	1.136	0.6571
1267	ENSG00000180090.5	OR3A1	olfactory receptor family 3 subfamily A member 1 [Source:HGNC Symbol;Acc:HGNC:8282]	0.849466	1.1505	1.3415
1268	ENSG00000170409.7	nan	pseudogene similar to part of stromal antigen 3 STAG3	0.849466	1.6293	1.3383
1269	ENSG00000225264.3	ZNRF2P2	zinc and ring finger 2 pseudogene 2 [Source:HGNC Symbol;Acc:HGNC:42793]	0.849464	0.3477	0.8221
1270	ENSG00000227598.1	nan	novel transcript	0.849463	0.4865	0.4682
1271	ENSG00000279684.1	nan	novel transcript	0.849462	0.3186	0.4148
1272	ENSG00000225913.2	nan	novel transcript	0.84946	1.2618	1.4398
1273	ENSG00000238118.1	SLC25A24P2	SLC25A24 pseudogene 2 [Source:HGNC Symbol;Acc:HGNC:48934]	0.849445	1.0124	0.7914
1274	ENSG00000242834.1	RPL7AP56	ribosomal protein L7a pseudogene 56 [Source:HGNC Symbol;Acc:HGNC:35585]	0.849439	3.2264	3.2264
1275	ENSG00000213355.3	CNN2P8	calponin 2 pseudogene 8 [Source:HGNC Symbol;Acc:HGNC:39533]	0.849439	2.2181	2.1633
1276	ENSG00000214318.3	ATP5MC1P6	ATP synthase membrane subunit c locus 1 pseudogene 6 [Source:HGNC Symbol;Acc:HGNC:39509]	0.849438	1.7407	1.6004
1277	ENSG00000240034.1	MTND6P6	MT-ND6 pseudogene 6 [Source:HGNC Symbol;Acc:HGNC:39469]	0.849424	1.3739	1.2334
1278	ENSG00000207612.1	MIR604	microRNA 604 [Source:HGNC Symbol;Acc:HGNC:32860]	0.849422	3.9911	3.9911
1279	ENSG00000243633.3	RN7SL542P	RNA, 7SL, cytoplasmic 542, pseudogene [Source:HGNC Symbol;Acc:HGNC:46558]	0.849419	3.2583	3.2583
1280	ENSG00000234900.1	nan	novel transcript	0.849419	0.6032	0.8464
1281	ENSG00000189149.12	CRYM-AS1	CRYM antisense RNA 1 [Source:HGNC Symbol;Acc:HGNC:34405]	0.849418	0.3181	0.3587
1282	ENSG00000287829.1	nan	novel transcript, antisense to ST7	0.849417	0.3279	0.9133
1283	ENSG00000214319.2	CXADRP1	CXADR pseudogene 1 [Source:HGNC Symbol;Acc:HGNC:23770]	0.849416	1.6869	1.6942
1284	ENSG00000238141.2	BRWD1-AS1	BRWD1 antisense RNA 1 [Source:HGNC Symbol;Acc:HGNC:40614]	0.849415	0.8008	0.9602
1285	ENSG00000278745.1	nan	triggering receptor expressed on myeloid cells 1 (TREM1) pseudogene	0.849412	1.8721	1.8721
1286	ENSG00000228982.1	nan	pseudogene similar to part of fibroblast growth factor receptor 3 (achondroplasia, thanatophoric dwarfism) (FGFR3)	0.849407	1.7913	1.7913
1287	ENSG00000225371.1	CICP8	capicua transcriptional repressor pseudogene 8 [Source:HGNC Symbol;Acc:HGNC:37757]	0.849402	2.2501	2.2655
1288	ENSG00000257281.1	nan	apolipoprotein B mRNA editing enzyme, catalytic polypeptide-like 3G (APOBEC3G) pseudogene	0.849391	2.4385	2.6117
1289	ENSG00000255239.2	TREHP1	trehalase pseudogene 1 [Source:HGNC Symbol;Acc:HGNC:51907]	0.84939	1.3687	0.9876
1290	ENSG00000233134.1	MTND3P17	MT-ND3 pseudogene 17 [Source:HGNC Symbol;Acc:HGNC:52077]	0.849385	1.6252	1.5482
1291	ENSG00000271918.1	nan	novel transcript, antisense to COMMD10	0.849382	0.4359	0.6734
1292	ENSG00000259258.1	nan	ribosomal protein L17 (RPL17) pseudogene	0.849382	1.0964	1.3909
1293	ENSG00000234008.5	PPP1R2P2	protein phosphatase 1 regulatory inhibitor subunit 2 pseudogene 2 [Source:HGNC Symbol;Acc:HGNC:9290]	0.849381	1.1429	1.0774
1294	ENSG00000233039.1	MTND5P30	MT-ND5 pseudogene 30 [Source:HGNC Symbol;Acc:HGNC:42292]	0.849378	1.7535	1.7701
1295	ENSG00000272247.1	nan	novel transcript, antisense to MFSD1	0.849371	0.3631	0.6239
1296	ENSG00000258413.2	nan	novel transcript	0.849351	0.417	0.5457
1297	ENSG00000287009.1	nan	novel transcript, antisense to ZNF518A	0.849344	0.2144	0.7094
1298	ENSG00000254735.1	HMGB1P42	high mobility group box 1 pseudogene 42 [Source:HGNC Symbol;Acc:HGNC:39189]	0.849339	2.091	2.0362
1299	ENSG00000258689.1	LINC01269	long intergenic non-protein coding RNA 1269 [Source:HGNC Symbol;Acc:HGNC:50325]	0.849337	2.0836	2.1787
1300	ENSG00000285873.1	nan	novel transcript	0.849332	0.6946	0.8238
1301	ENSG00000258747.2	nan	novel transcript, antisense to FSCB	0.849331	1.5565	1.5422
1302	ENSG00000234149.1	nan	novel transcript	0.849331	3.2559	3.2559
1303	ENSG00000233932.6	CTXN2	cortexin 2 [Source:HGNC Symbol;Acc:HGNC:31109]	0.849328	1.4924	1.9776
1304	ENSG00000226827.1	NPM1P11	nucleophosmin 1 pseudogene 11 [Source:HGNC Symbol;Acc:HGNC:7913]	0.849327	1.1241	1.2102
1305	ENSG00000286506.1	nan	methylenetetrahydrofolate dehydrogenase (NADP+ dependent) 1 like (MTHFD1L) pseudogene	0.849323	0.6617	0.878
1306	ENSG00000254461.1	nan	novel transcript	0.84932	0.5858	0.7844
1307	ENSG00000253941.1	IGHVII-51-2	immunoglobulin heavy variable (II)-51-2 (pseudogene) [Source:HGNC Symbol;Acc:HGNC:5684]	0.849319	2.6546	2.6546
1308	ENSG00000237054.9	PRMT5-AS1	PRMT5 antisense RNA 1 [Source:HGNC Symbol;Acc:HGNC:40533]	0.849313	0.5036	0.9747
1309	ENSG00000229369.1	nan	density-regulated protein (DENR) pseudogene	0.849312	0.9526	0.6682
1310	ENSG00000229427.1	ANKRD26P4	ankyrin repeat domain 26 pseudogene 4 [Source:HGNC Symbol;Acc:HGNC:39690]	0.849311	0.9009	1.0355
1311	ENSG00000231490.1	RPL7L1P2	ribosomal protein L7 like 1 pseudogene 2 [Source:HGNC Symbol;Acc:HGNC:39484]	0.849311	0.8809	0.6153
1312	ENSG00000224905.7	nan	novel transcript, antisense to LIPI	0.84931	0.7195	1.3236
1313	ENSG00000180549.7	FUT7	fucosyltransferase 7 [Source:HGNC Symbol;Acc:HGNC:4018]	0.849309	0.5616	0.673
1314	ENSG00000213484.2	EIF4A1P8	eukaryotic translation initiation factor 4A1 pseudogene 8 [Source:HGNC Symbol;Acc:HGNC:37927]	0.849304	1.2283	1.0803
1315	ENSG00000227200.1	nan	novel transcript	0.849291	0.7513	0.6914
1316	ENSG00000280217.1	nan	novel transcript	0.849281	1.2152	1.3468
1317	ENSG00000283680.2	OR11K1P	olfactory receptor family 11 subfamily K member 1 pseudogene [Source:HGNC Symbol;Acc:HGNC:15371]	0.84928	1.7006	1.6309
1318	ENSG00000279721.1	nan	TEC	0.849276	0.7374	0.6278
1319	ENSG00000255238.1	RFPL4AP1	ret finger protein like 4A pseudogene 1 [Source:HGNC Symbol;Acc:HGNC:45138]	0.849275	2.649	2.6202
1320	ENSG00000181752.3	OR8K5	olfactory receptor family 8 subfamily K member 5 [Source:HGNC Symbol;Acc:HGNC:15315]	0.849274	3.3056	3.2972
1321	ENSG00000271072.1	PHBP20	prohibitin pseudogene 20 [Source:HGNC Symbol;Acc:HGNC:51553]	0.849269	1.8103	2.0381
1322	ENSG00000235258.1	NDUFB4P6	NADH:ubiquinone oxidoreductase subunit B4 pseudogene 6 [Source:HGNC Symbol;Acc:HGNC:45254]	0.849268	0.9224	0.8943
1323	ENSG00000261084.1	PPP1R1AP2	protein phosphatase 1 regulatory inhibitor subunit 1A pseudogene 2 [Source:HGNC Symbol;Acc:HGNC:16317]	0.849266	2.2763	2.2763
1324	ENSG00000253396.1	nan	novel transcript	0.849252	2.7471	2.7036
1325	ENSG00000254485.5	nan	novel transcript, antisense to THUMPD3	0.84925	0.3573	0.6333
1326	ENSG00000274219.1	nan	novel zinc finger protein pseudogene	0.849248	3.6488	3.6488
1327	ENSG00000227734.1	nan	novel transcript	0.849246	3.4682	3.4682
1328	ENSG00000231326.7	LINC02662	long intergenic non-protein coding RNA 2662 [Source:HGNC Symbol;Acc:HGNC:54148]	0.849245	3.6201	3.6201
1329	ENSG00000230092.7	nan	F-box only protein 25 (FBXO25) pseudogene	0.849245	0.3927	0.6798
1330	ENSG00000251266.2	LINC02429	long intergenic non-protein coding RNA 2429 [Source:HGNC Symbol;Acc:HGNC:53360]	0.849241	2.5614	2.4892
1331	ENSG00000254450.1	ALG9-IT1	ALG9 intronic transcript 1 [Source:HGNC Symbol;Acc:HGNC:41409]	0.849237	0.9414	0.7158
1332	ENSG00000198491.3	nan	novel transcript	0.849219	1.7195	1.8477
1333	ENSG00000236324.1	SNX9-AS1	SNX9 antisense RNA 1 [Source:HGNC Symbol;Acc:HGNC:40699]	0.849218	1.2041	1.1003
1334	ENSG00000268663.1	WBP1LP6	WBP1L pseudogene 6 [Source:HGNC Symbol;Acc:HGNC:43956]	0.849198	2.8734	2.8062
1335	ENSG00000255845.1	nan	novel transcript	0.849196	1.9929	1.9929
1336	ENSG00000286990.1	nan	novel transcript, antisense to MICAL3	0.849195	0.3675	0.4989
1337	ENSG00000225984.1	HMGB1P26	high mobility group box 1 pseudogene 26 [Source:HGNC Symbol;Acc:HGNC:39117]	0.849194	3.3619	3.329
1338	ENSG00000218153.2	KRT18P22	keratin 18 pseudogene 22 [Source:HGNC Symbol;Acc:HGNC:33390]	0.849194	0.6298	0.7513
1339	ENSG00000286858.1	nan	novel transcript	0.849192	2.9094	2.8557
1340	ENSG00000253241.1	IGHV3-50	immunoglobulin heavy variable 3-50 (pseudogene) [Source:HGNC Symbol;Acc:HGNC:5608]	0.849191	4.4155	4.4155
1341	ENSG00000205445.3	KRTAP10-2	keratin associated protein 10-2 [Source:HGNC Symbol;Acc:HGNC:22967]	0.849191	1.9794	1.9722
1342	ENSG00000232453.7	LINC02777	long intergenic non-protein coding RNA 2777 [Source:HGNC Symbol;Acc:HGNC:54297]	0.849189	0.5041	0.4672
1343	ENSG00000260171.1	nan	novel transcript	0.849187	0.9933	0.868
1344	ENSG00000279733.1	nan	novel transcript	0.849187	1.3464	1.351
1345	ENSG00000228510.2	nan	novel pseudogene	0.849149	1.088	1.3409
1346	ENSG00000246130.1	nan	novel transcript	0.849149	1.1217	1.405
1347	ENSG00000236065.2	nan	novel transcript	0.849145	0.7348	0.7255
1348	ENSG00000279514.2	OR4C16	olfactory receptor family 4 subfamily C member 16 [Source:HGNC Symbol;Acc:HGNC:15172]	0.849142	3.3364	3.3249
1349	ENSG00000257956.1	NOP56P3	NOP56 ribonucleoprotein pseudogene 3 [Source:HGNC Symbol;Acc:HGNC:49801]	0.849126	0.7362	0.9341
1350	ENSG00000270139.1	nan	novel transcript	0.849122	1.2766	1.0239
1351	ENSG00000254862.5	LGR4-AS1	LGR4 antisense RNA 1 [Source:HGNC Symbol;Acc:HGNC:40629]	0.849115	0.7163	1.1355
1352	ENSG00000230710.2	LINC00332	long intergenic non-protein coding RNA 332 [Source:HGNC Symbol;Acc:HGNC:42049]	0.849115	0.7427	0.8239
1353	ENSG00000231920.1	NEBL-AS1	NEBL antisense RNA 1 [Source:HGNC Symbol;Acc:HGNC:44899]	0.849112	1.3917	1.6839
1354	ENSG00000183733.6	FIGLA	folliculogenesis specific bHLH transcription factor [Source:HGNC Symbol;Acc:HGNC:24669]	0.84911	0.8729	1.0131
1355	ENSG00000273090.1	nan	novel transcript	0.849109	0.684	0.8782
1356	ENSG00000268324.2	LRRC2-AS1	LRRC2 antisense RNA 1 [Source:HGNC Symbol;Acc:HGNC:15571]	0.849108	0.6795	0.8362
1357	ENSG00000242292.2	nan	ribosomal protein L39 (RPL39) pseudogene	0.849095	3.8812	3.8812
1358	ENSG00000187166.1	H1-7	H1.7 linker histone [Source:HGNC Symbol;Acc:HGNC:24893]	0.849093	0.7445	0.9936
1359	ENSG00000184106.8	TREML3P	triggering receptor expressed on myeloid cells like 3, pseudogene [Source:HGNC Symbol;Acc:HGNC:30806]	0.849092	1.2442	1.3021
1360	ENSG00000176895.9	OR51A7	olfactory receptor family 51 subfamily A member 7 [Source:HGNC Symbol;Acc:HGNC:15188]	0.849086	2.579	2.5625
1361	ENSG00000275964.1	nan	novel transcript	0.849084	0.4257	0.8074
1362	ENSG00000255647.3	nan	novel transcript	0.849082	0.2718	0.332
1363	ENSG00000261537.1	nan	novel transcript, sense intronic to WWOX	0.849076	0.7272	0.5614
1364	ENSG00000183640.6	KRTAP8-1	keratin associated protein 8-1 [Source:HGNC Symbol;Acc:HGNC:18935]	0.849073	2.3136	2.5227
1365	ENSG00000225521.1	SNED1-AS1	SNED1 antisense RNA 1 [Source:HGNC Symbol;Acc:HGNC:41060]	0.849066	0.9063	1.1594
1366	ENSG00000239884.3	RN7SL608P	RNA, 7SL, cytoplasmic 608, pseudogene [Source:HGNC Symbol;Acc:HGNC:46624]	0.849062	0.2888	0.7969
1367	ENSG00000230203.1	nan	ribosomal protein S3A (RPS3A) pseudogene	0.849061	2.6849	2.6369
1368	ENSG00000266274.2	RN7SL138P	RNA, 7SL, cytoplasmic 138, pseudogene [Source:HGNC Symbol;Acc:HGNC:46154]	0.849061	0.3464	0.2725
1369	ENSG00000273549.1	Metazoa_SRP	Metazoan signal recognition particle RNA [Source:RFAM;Acc:RF00017]	0.849059	2.2098	2.1689
1370	ENSG00000263612.1	nan	novel transcript	0.849059	1.6928	1.9517
1371	ENSG00000286415.1	nan	novel transcript	0.849058	0.694	0.4563
1372	ENSG00000232526.1	VDAC1P13	voltage dependent anion channel 1 pseudogene 13 [Source:HGNC Symbol;Acc:HGNC:50515]	0.849058	1.5643	1.48
1373	ENSG00000279005.1	nan	novel transcript	0.849056	2.0774	2.0774
1374	ENSG00000257470.2	nan	novel transcript	0.849054	2.0144	2.0454
1375	ENSG00000229917.2	RPL7P46	ribosomal protein L7 pseudogene 46 [Source:HGNC Symbol;Acc:HGNC:36706]	0.849034	0.6678	0.7078
1376	ENSG00000214074.3	RPL23AP39	ribosomal protein L23a pseudogene 39 [Source:HGNC Symbol;Acc:HGNC:36470]	0.849032	3.1289	3.1289
1377	ENSG00000224584.2	UBE2V1P13	UBE2V1 pseudogene 13 [Source:HGNC Symbol;Acc:HGNC:52411]	0.849026	1.315	1.2611
1378	ENSG00000243504.1	RPS23P1	ribosomal protein S23 pseudogene 1 [Source:HGNC Symbol;Acc:HGNC:16043]	0.849025	0.9545	1.1425
1379	ENSG00000213873.4	PPIAP86	peptidylprolyl isomerase A pseudogene 86 [Source:HGNC Symbol;Acc:HGNC:53710]	0.84902	2.4312	2.4312
1380	ENSG00000281904.1	nan	novel transcript	0.849014	0.7583	1.123
1381	ENSG00000272986.1	nan	novel transcript, antisense to RUFY3	0.849012	0.7301	1.394
1382	ENSG00000185674.9	LYG2	lysozyme g2 [Source:HGNC Symbol;Acc:HGNC:29615]	0.849009	0.5738	0.5319
1383	ENSG00000215567.5	nan	ankyrin repeat domain 30B (ANKRD30B) pseudogene	0.849006	2.783	2.783
1384	ENSG00000224286.6	LINC01142	long intergenic non-protein coding RNA 1142 [Source:HGNC Symbol;Acc:HGNC:49456]	0.849004	1.6237	1.6961
1385	ENSG00000185294.7	SPPL2C	signal peptide peptidase like 2C [Source:HGNC Symbol;Acc:HGNC:28902]	0.849003	2.9814	3.0448
1386	ENSG00000216316.1	nan	60S Ribosomal Protein L13A (RPL13) pseudogene	0.849	1.1574	1.4313
1387	ENSG00000257954.1	nan	FGFR1 oncogene partner 2 (FGFR1OP2) pseudogene	0.848999	0.7823	1.0049
1388	ENSG00000224256.1	nan	chromosome 9 open reading frame 16 (C9orf16) pseudogene	0.848986	1.4538	1.326
1389	ENSG00000275448.1	nan	H3 histone, family 3B (H3.3B) (H3F3B) pseudogene	0.848985	3.9425	3.9425
1390	ENSG00000179443.5	OR13C6P	olfactory receptor family 13 subfamily C member 6 pseudogene [Source:HGNC Symbol;Acc:HGNC:15101]	0.84898	1.698	1.7466
1391	ENSG00000130997.16	POLN	DNA polymerase nu [Source:HGNC Symbol;Acc:HGNC:18870]	0.848973	0.2501	0.6148
1392	ENSG00000272927.1	nan	novel transcript, antisense to PDE6B	0.848957	1.2387	1.3816
1393	ENSG00000229711.1	nan	novel transcript	0.848954	1.7173	1.4733
1394	ENSG00000287321.1	nan	novel transcript	0.848953	1.539	1.5154
1395	ENSG00000230174.1	LINC01149	long intergenic non-protein coding RNA 1149 [Source:HGNC Symbol;Acc:HGNC:39757]	0.848951	0.6918	0.8883
1396	ENSG00000260613.2	nan	novel transcript	0.848948	0.4035	0.7314
1397	ENSG00000227437.1	RPS8P4	ribosomal protein S8 pseudogene 4 [Source:HGNC Symbol;Acc:HGNC:17478]	0.848943	1.2024	0.9645
1398	ENSG00000257539.2	HSPA8P14	heat shock protein family A (Hsp70) member 8 pseudogene 14 [Source:HGNC Symbol;Acc:HGNC:44929]	0.848941	0.4858	0.3745
1399	ENSG00000236668.2	nan	novel transcript, antisense to LHX2	0.84894	2.0202	2.0667
1400	ENSG00000237630.1	NIFKP9	nucleolar protein interacting with the FHA domain of MKI67 pseudogene 9 [Source:HGNC Symbol;Acc:HGNC:44957]	0.84894	2.1218	2.1218
1401	ENSG00000249241.1	LINC02265	long intergenic non-protein coding RNA 2265 [Source:HGNC Symbol;Acc:HGNC:53179]	0.848936	0.9837	0.8738
1402	ENSG00000274507.1	nan	novel transcript, antisense to PYGB	0.848932	0.8408	0.6391
1403	ENSG00000183154.1	nan	novel transcript, antisense to ERLIN2	0.848931	0.7313	1.1778
1404	ENSG00000280057.1	nan	TEC	0.848929	0.4179	0.5525
1405	ENSG00000287224.1	nan	novel transcript	0.848928	0.8777	0.9446
1406	ENSG00000258976.1	nan	novel transcript	0.848926	1.1946	1.3122
1407	ENSG00000287502.1	nan	novel transcript	0.848926	0.292	0.453
1408	ENSG00000241879.1	KLF3P2	Kruppel like factor 3 pseudogene 2 [Source:HGNC Symbol;Acc:HGNC:41519]	0.848926	2.7505	2.7104
1409	ENSG00000259650.1	nan	novel transcript, antisense to HCN4	0.848921	3.0758	3.0758
1410	ENSG00000227660.1	UST-AS1	UST antisense RNA 1 [Source:HGNC Symbol;Acc:HGNC:40802]	0.848913	1.5589	1.4036
1411	ENSG00000286707.1	nan	novel transcript	0.848895	0.6432	0.7075
1412	ENSG00000231564.1	EIF4A1P11	eukaryotic translation initiation factor 4A1 pseudogene 11 [Source:HGNC Symbol;Acc:HGNC:37932]	0.848892	1.1431	0.715
1413	ENSG00000269895.1	nan	novel transcript	0.848885	0.9789	1.0443
1414	ENSG00000217385.1	PSMC1P11	proteasome 26S subunit, ATPase 1 pseudogene 11 [Source:HGNC Symbol;Acc:HGNC:39786]	0.848882	1.9025	1.9457
1415	ENSG00000279771.1	nan	novel transcript	0.848882	1.2094	1.2504
1416	ENSG00000255923.1	nan	transmembrane protein 132B (TMEM132B) pseudogene	0.848878	2.5069	2.4526
1417	ENSG00000271232.1	CARS1P1	cysteinyl-tRNA synthetase 1 pseudogene 1 [Source:HGNC Symbol;Acc:HGNC:50477]	0.848876	2.9622	2.9138
1418	ENSG00000255092.1	nan	novel transcript	0.848874	0.7052	0.7214
1419	ENSG00000165496.5	RPL10L	ribosomal protein L10 like [Source:HGNC Symbol;Acc:HGNC:17976]	0.848872	1.7224	1.6764
1420	ENSG00000236939.2	BAALC-AS2	BAALC antisense RNA 2 [Source:HGNC Symbol;Acc:HGNC:28595]	0.848872	2.4116	2.7513
1421	ENSG00000261195.1	nan	novel transcript, antisense to IQCK	0.848869	1.2147	1.4484
1422	ENSG00000278678.1	CYCSP41	CYCS pseudogene 41 [Source:HGNC Symbol;Acc:HGNC:2580]	0.848868	2.5226	2.4732
1423	ENSG00000254749.1	OR5BD1P	olfactory receptor family 5 subfamily BD member 1 pseudogene [Source:HGNC Symbol;Acc:HGNC:14843]	0.848861	2.1005	2.0344
1424	ENSG00000287896.1	nan	novel transcript, antisense to KPTNand SLC8A2	0.848861	0.4846	0.9385
1425	ENSG00000249131.2	PSD2-AS1	PSD2 antisense RNA 1 [Source:HGNC Symbol;Acc:HGNC:52765]	0.84885	0.833	0.8457
1426	ENSG00000286686.1	nan	novel transcript	0.848844	1.2265	1.1501
1427	ENSG00000279163.1	nan	novel transcript	0.84884	1.7799	1.7799
1428	ENSG00000265975.1	nan	novel transcript	0.84883	0.5955	0.8237
1429	ENSG00000279484.1	KLHL30-AS1	KLHL30 antisense RNA 1 [Source:HGNC Symbol;Acc:HGNC:31018]	0.848827	0.6566	1.0376
1430	ENSG00000260128.6	ULK4P2	ULK4 pseudogene 2 [Source:HGNC Symbol;Acc:HGNC:15776]	0.848826	0.463	0.6798
1431	ENSG00000258177.1	nan	novel transcript, antisense to ELK3	0.848822	0.5392	0.4527
1432	ENSG00000276478.1	nan	death-associated protein kinase 1 (DAPK1) pseudogene	0.848821	2.637	2.637
1433	ENSG00000184741.6	OR5AQ1P	olfactory receptor family 5 subfamily AQ member 1 pseudogene [Source:HGNC Symbol;Acc:HGNC:15259]	0.848818	2.6781	2.6321
1434	ENSG00000250517.2	LDHAL6CP	lactate dehydrogenase A like 6C, pseudogene [Source:HGNC Symbol;Acc:HGNC:39423]	0.848818	1.9711	2.065
1435	ENSG00000244378.1	RPS2P45	ribosomal protein S2 pseudogene 45 [Source:HGNC Symbol;Acc:HGNC:25709]	0.848813	0.4641	0.4636
1436	ENSG00000235453.10	SMIM27	small integral membrane protein 27 [Source:HGNC Symbol;Acc:HGNC:31420]	0.848812	0.3709	0.3502
1437	ENSG00000248930.1	CHP1P1	CHP1 pseudogene 1 [Source:HGNC Symbol;Acc:HGNC:54895]	0.848808	0.8994	0.6552
1438	ENSG00000280051.1	nan	novel transcript	0.848802	2.4564	2.4564
1439	ENSG00000265477.1	nan	novel transcript	0.8488	1.1298	0.9735
1440	ENSG00000253328.2	SUMO2P19	SUMO2 pseudogene 19 [Source:HGNC Symbol;Acc:HGNC:49357]	0.848796	1.3544	1.4837
1441	ENSG00000278370.1	nan	novel transcript	0.848792	0.7469	0.8825
1442	ENSG00000267334.1	KIF18B-DT	KIF18B divergent transcript [Source:HGNC Symbol;Acc:HGNC:55300]	0.848785	2.6466	2.7668
1443	ENSG00000279044.1	nan	TEC	0.848784	0.444	0.5482
1444	ENSG00000201724.1	Y_RNA	Y RNA [Source:RFAM;Acc:RF00019]	0.848765	4.1328	4.1328
1445	ENSG00000272523.1	LINC01023	long intergenic non-protein coding RNA 1023 [Source:HGNC Symbol;Acc:HGNC:49004]	0.848764	0.5029	0.4356
1446	ENSG00000151005.5	TKTL2	transketolase like 2 [Source:HGNC Symbol;Acc:HGNC:25313]	0.848764	1.7994	2.3041
1447	ENSG00000226188.2	HNRNPA1P3	heterogeneous nuclear ribonucleoprotein A1 pseudogene 3 [Source:HGNC Symbol;Acc:HGNC:16567]	0.848761	1.0422	1.0041
1448	ENSG00000151418.11	ATP6V1G3	ATPase H+ transporting V1 subunit G3 [Source:HGNC Symbol;Acc:HGNC:18265]	0.848759	1.5202	1.5051
1449	ENSG00000141977.9	CIB3	calcium and integrin binding family member 3 [Source:HGNC Symbol;Acc:HGNC:24580]	0.848758	0.6487	0.5261
1450	ENSG00000213471.10	TTLL13P	tubulin tyrosine ligase like 13, pseudogene [Source:HGNC Symbol;Acc:HGNC:32484]	0.848757	0.3041	0.8333
1451	ENSG00000285577.1	nan	novel transcript, antisense to LTBP1	0.848752	0.6335	0.3744
1452	ENSG00000231082.1	LINC02655	long intergenic non-protein coding RNA 2655 [Source:HGNC Symbol;Acc:HGNC:54141]	0.848746	1.6637	1.6637
1453	ENSG00000274004.1	nan	nan	0.848741	3.6709	3.6709
1454	ENSG00000271499.1	nan	sorting nexin 18 (SNX18) pseudogene	0.848739	0.7318	0.9203
1455	ENSG00000266765.1	nan	novel transcript	0.848738	2.8614	2.8614
1456	ENSG00000241241.1	KRTAP4-16	keratin associated protein 4-16 [Source:HGNC Symbol;Acc:HGNC:18921]	0.848738	3.072	3.072
1457	ENSG00000258541.1	OR4K4P	olfactory receptor family 4 subfamily K member 4 pseudogene [Source:HGNC Symbol;Acc:HGNC:14744]	0.848738	3.1009	3.1009
1458	ENSG00000249304.1	nan	novel transcript	0.848737	1.1837	1.2558
1459	ENSG00000255549.2	ENPP7P6	ectonucleotide pyrophosphatase/phosphodiesterase 7 pseudogene 6 [Source:HGNC Symbol;Acc:HGNC:48698]	0.848734	0.9034	0.9675
1460	ENSG00000225637.1	nan	novel transcript	0.848728	1.0077	1.2388
1461	ENSG00000271483.1	nan	UBC ubiquitin C, pseudogene	0.848728	1.2496	0.7767
1462	ENSG00000182450.13	KCNK4	potassium two pore domain channel subfamily K member 4 [Source:HGNC Symbol;Acc:HGNC:6279]	0.848728	1.8084	2.2135
1463	ENSG00000287361.1	nan	novel transcript	0.848727	2.3991	2.35
1464	ENSG00000258303.1	nan	novel transcript	0.848726	0.235	0.5043
1465	ENSG00000259685.3	IDH2-DT	IDH2 divergent transcript [Source:HGNC Symbol;Acc:HGNC:53154]	0.848722	2.5199	2.8328
1466	ENSG00000260970.1	nan	novel transcript	0.84872	1.6455	1.6267
1467	ENSG00000220248.1	ZNF402P	zinc finger protein 402, pseudogene [Source:HGNC Symbol;Acc:HGNC:19292]	0.848719	2.5344	2.6205
1468	ENSG00000226072.1	nan	family with sequence similarity 49, member B (FAM49B) pseudogene	0.848718	1.2975	1.3987
1469	ENSG00000228808.1	HMGB3P4	high mobility group box 3 pseudogene 4 [Source:HGNC Symbol;Acc:HGNC:39104]	0.848713	0.7182	0.9928
1470	ENSG00000199872.1	RNU6-942P	RNA, U6 small nuclear 942, pseudogene [Source:HGNC Symbol;Acc:HGNC:47905]	0.848712	3.8465	3.8465
1471	ENSG00000273550.2	nan	novel transcript	0.848709	2.7977	2.7246
1472	ENSG00000258670.1	nan	novel transcript, antisense to C14orf39	0.848706	1.3508	1.1764
1473	ENSG00000252451.1	RNA5SP168	RNA, 5S ribosomal pseudogene 168 [Source:HGNC Symbol;Acc:HGNC:43068]	0.848706	2.9322	2.9322
1474	ENSG00000270159.1	nan	novel transcript, antisense to COX4NB	0.848704	1.1511	0.9812
1475	ENSG00000199354.1	RNA5SP273	RNA, 5S ribosomal pseudogene 273 [Source:HGNC Symbol;Acc:HGNC:43173]	0.848701	4.8074	4.8074
1476	ENSG00000223315.1	RN7SKP279	RN7SK pseudogene 279 [Source:HGNC Symbol;Acc:HGNC:46003]	0.848699	3.439	3.439
1477	ENSG00000261489.1	nan	novel transcript	0.848699	2.2742	2.2742
1478	ENSG00000223917.1	nan	pseudogene similar to part of tripartite motif-containing 43 (TRIM43)	0.848696	2.4291	2.4291
1479	ENSG00000258748.1	nan	novel transcript, antisense to KIF26A	0.848696	1.1267	1.0834
1480	ENSG00000267177.1	nan	novel transcript, antisense C18orf1	0.848686	1.4332	1.2496
1481	ENSG00000233850.1	nan	novel transcript	0.848684	1.4495	1.4285
1482	ENSG00000264837.1	VN1R71P	vomeronasal 1 receptor 71 pseudogene [Source:HGNC Symbol;Acc:HGNC:37392]	0.848683	2.0951	2.0358
1483	ENSG00000242634.1	RPS24P16	ribosomal protein S24 pseudogene 16 [Source:HGNC Symbol;Acc:HGNC:35542]	0.848681	0.8793	0.7744
1484	ENSG00000188396.3	DYNLT4	dynein light chain Tctex-type 4 [Source:HGNC Symbol;Acc:HGNC:32315]	0.84868	0.4141	0.5774
1485	ENSG00000214338.10	SOGA3	SOGA family member 3 [Source:HGNC Symbol;Acc:HGNC:21494]	0.848676	1.5852	1.9125
1486	ENSG00000228231.2	TINAG-AS1	TINAG antisense RNA 1 [Source:HGNC Symbol;Acc:HGNC:40691]	0.848671	2.7032	2.7032
1487	ENSG00000235705.6	nan	nuclear pore complex interacting protein (NPIP) pseudogene	0.848665	2.4669	2.3644
1488	ENSG00000254431.1	nan	novel transcript	0.848663	0.4555	0.6921
1489	ENSG00000232039.2	DEFT1P2	defensin theta 1, pseudogene 2 [Source:HGNC Symbol;Acc:HGNC:33599]	0.848662	2.9903	2.9576
1490	ENSG00000234168.2	LINC01039	long intergenic non-protein coding RNA 1039 [Source:HGNC Symbol;Acc:HGNC:49027]	0.848661	1.8963	1.8963
1491	ENSG00000144010.9	TRIM43B	tripartite motif containing 43B [Source:HGNC Symbol;Acc:HGNC:37146]	0.848658	2.3506	2.4695
1492	ENSG00000100122.7	CRYBB1	crystallin beta B1 [Source:HGNC Symbol;Acc:HGNC:2397]	0.848658	0.7754	1.2117
1493	ENSG00000236907.1	nan	family with sequence similarity 27 (FAM27) pseudogene	0.84865	2.6343	2.6236
1494	ENSG00000232539.1	LINC00945	long intergenic non-protein coding RNA 945 [Source:HGNC Symbol;Acc:HGNC:48643]	0.848642	2.9706	2.8929
1495	ENSG00000242370.1	KCNAB1-AS1	KCNAB1 antisense RNA 1 [Source:HGNC Symbol;Acc:HGNC:40316]	0.84864	2.3244	2.2695
1496	ENSG00000230993.1	RPL12P15	ribosomal protein L12 pseudogene 15 [Source:HGNC Symbol;Acc:HGNC:36619]	0.848635	0.6437	0.6194
1497	ENSG00000259057.1	THRAP3P2	THRAP3 pseudogene 2 [Source:HGNC Symbol;Acc:HGNC:54830]	0.848628	2.2903	2.2638
1498	ENSG00000234136.1	nan	novel transcript	0.848627	0.8027	0.6477
1499	ENSG00000183114.8	FAM43B	family with sequence similarity 43 member B [Source:HGNC Symbol;Acc:HGNC:31791]	0.848611	1.2952	1.6585
1500	ENSG00000266445.1	NARF-AS1	NARF antisense RNA 1 [Source:HGNC Symbol;Acc:HGNC:53622]	0.848606	0.7701	1.2722
1501	ENSG00000285768.1	LINC02849	long intergenic non-protein coding RNA 2849 [Source:HGNC Symbol;Acc:HGNC:54385]	0.848604	0.9068	0.7675
1502	ENSG00000255167.1	nan	novel transcript	0.848598	1.6418	1.4798
1503	ENSG00000277957.1	SENP3-EIF4A1	SENP3-EIF4A1 readthrough (NMD candidate) [Source:HGNC Symbol;Acc:HGNC:49182]	0.848595	0.5686	1.0115
1504	ENSG00000269058.5	CALR3	calreticulin 3 [Source:HGNC Symbol;Acc:HGNC:20407]	0.848594	0.7151	0.6134
1505	ENSG00000267714.2	nan	novel transcript, antisense to SLC7A10	0.848588	1.3274	1.3533
1506	ENSG00000261400.1	nan	novel transcript	0.848588	2.0613	2.1414
1507	ENSG00000271869.1	DCTN6-DT	DCTN6 divergent transcript [Source:HGNC Symbol;Acc:HGNC:55241]	0.848585	0.5645	0.8067
1508	ENSG00000224738.1	nan	novel transcript, antisense to TRIM37 and SKA2	0.84858	0.3646	0.6058
1509	ENSG00000254006.5	nan	novel transcript	0.84858	0.5716	0.9319
1510	ENSG00000248514.1	nan	novel transcript	0.848578	1.266	1.4809
1511	ENSG00000223672.2	nan	inhibitor of growth family, member 1 (ING1) pseudogene	0.84857	2.6038	2.5476
1512	ENSG00000248991.1	nan	novel transcript	0.848566	1.1476	0.6054
1513	ENSG00000248704.1	MTND4P2	MT-ND4 pseudogene 2 [Source:HGNC Symbol;Acc:HGNC:42189]	0.848565	1.2025	1.0963
1514	ENSG00000197683.5	KRTAP26-1	keratin associated protein 26-1 [Source:HGNC Symbol;Acc:HGNC:33760]	0.848564	2.7183	2.7027
1515	ENSG00000248684.1	BIN2P2	bridging integrator 2 pseudogene 2 [Source:HGNC Symbol;Acc:HGNC:43661]	0.848558	2.2927	2.2742
1516	ENSG00000241787.1	MTND4P16	MT-ND4 pseudogene 16 [Source:HGNC Symbol;Acc:HGNC:42203]	0.848557	1.1031	0.9639
1517	ENSG00000226913.2	BSN-DT	BSN divergent transcript [Source:HGNC Symbol;Acc:HGNC:42445]	0.848556	0.5956	1.1546
1518	ENSG00000287721.1	nan	novel transcript	0.848554	0.4011	0.8804
1519	ENSG00000249893.1	MTND6P16	MT-ND6 pseudogene 16 [Source:HGNC Symbol;Acc:HGNC:39479]	0.848551	1.5688	1.3828
1520	ENSG00000249225.1	nan	novel transcript, antisense to OR5H1, OR5H14, OR5H15	0.84855	2.4689	2.4689
1521	ENSG00000268650.3	nan	novel transcript, antisense to PDE4C	0.848548	0.9169	1.1182
1522	ENSG00000231538.1	DPP10-AS3	DPP10 antisense RNA 3 [Source:HGNC Symbol;Acc:HGNC:40939]	0.848538	2.4577	2.4577
1523	ENSG00000261816.1	nan	novel transcript	0.848538	1.5965	1.6485
1524	ENSG00000235165.2	CDK5P1	cyclin dependent kinase 5 pseudogene 1 [Source:HGNC Symbol;Acc:HGNC:21261]	0.848531	2.9101	2.964
1525	ENSG00000259398.1	nan	novel transcript, intronic to MAPK6	0.848531	0.7276	0.3102
1526	ENSG00000274478.1	nan	novel transcript	0.848526	1.4341	1.569
1527	ENSG00000253550.1	nan	TAF9 RNA polymerase II (TAF9) pseudogene	0.848524	0.7778	0.6064
1528	ENSG00000233354.1	LINC00028	long intergenic non-protein coding RNA 28 [Source:HGNC Symbol;Acc:HGNC:16224]	0.848522	0.6869	0.9104
1529	ENSG00000278075.1	nan	novel transcript	0.848522	0.2789	0.1951
1530	ENSG00000256035.1	nan	casein kinase 1, alpha 1 (CSNK1A1) pseudogene	0.84852	2.1182	2.0503
1531	ENSG00000288330.1	nan	ataxin 8	0.848519	2.8813	2.861
1532	ENSG00000269194.1	nan	novel transcript, antisense to FUZ	0.848518	0.4755	0.6154
1533	ENSG00000286159.1	nan	novel transcript, antisense to PREX1	0.848516	0.6862	0.9608
1534	ENSG00000273064.1	nan	novel transcript	0.848514	0.3765	0.7663
1535	ENSG00000235781.1	LINC02569	long intergenic non-protein coding RNA 2569 [Source:HGNC Symbol;Acc:HGNC:39760]	0.848504	0.2874	0.4192
1536	ENSG00000253798.2	nan	SRY (sex determining region Y)-box 30 (Sox30) pseudogene	0.848492	2.3762	2.4644
1537	ENSG00000274680.1	MYO5BP1	myosin VB pseudogene 1 [Source:HGNC Symbol;Acc:HGNC:38495]	0.848484	2.3028	2.4302
1538	ENSG00000261058.1	nan	novel transcript	0.848482	3.1443	3.1645
1539	ENSG00000258001.1	nan	novel transcript	0.848469	0.9806	1.0984
1540	ENSG00000231762.1	nan	novel pseudogene	0.848467	1.3439	1.4814
1541	ENSG00000265113.1	nan	novel transcript, sense intronic to SNTB2	0.848466	1.0791	0.8324
1542	ENSG00000235616.1	ST13P2	ST13, Hsp70 interacting protein pseudogene 2 [Source:HGNC Symbol;Acc:HGNC:38716]	0.848459	1.7982	1.8009
1543	ENSG00000252358.1	RN7SKP135	RN7SK pseudogene 135 [Source:HGNC Symbol;Acc:HGNC:45859]	0.848457	2.317	2.317
1544	ENSG00000285901.1	nan	novel transcript	0.848454	0.5711	0.7349
1545	ENSG00000287846.1	nan	SET domain and mariner transposase fusion gene (SETMAR) pseudogene	0.84845	2.1281	2.0459
1546	ENSG00000279818.1	nan	novel transcript	0.848434	1.6925	1.794
1547	ENSG00000232963.1	HMGN2P20	high mobility group nucleosomal binding domain 2 pseudogene 20 [Source:HGNC Symbol;Acc:HGNC:39385]	0.848433	0.9629	0.8176
1548	ENSG00000255123.1	MTND5P21	MT-ND5 pseudogene 21 [Source:HGNC Symbol;Acc:HGNC:42296]	0.848427	2.3514	2.2916
1549	ENSG00000267765.1	nan	novel transcript, antisense to CNTNAP1	0.848426	0.9478	1.2643
1550	ENSG00000234381.1	MED15P7	mediator complex subunit 15 pseudogene 7 [Source:HGNC Symbol;Acc:HGNC:48656]	0.848425	1.6008	1.4762
1551	ENSG00000261592.1	nan	novel transcript, antisense to MAP1LC3B	0.84842	0.7641	0.855
1552	ENSG00000261227.2	nan	novel transcript	0.848411	1.661	1.7656
1553	ENSG00000230292.5	NAALADL2-AS3	NAALADL2 antisense RNA 3 [Source:HGNC Symbol;Acc:HGNC:41014]	0.848401	2.5983	2.5983
1554	ENSG00000259805.1	nan	novel transcript, antisense to HOMER2, C15orf40 and BTBD1	0.8484	1.1722	1.334
1555	ENSG00000175676.15	GOLGA8DP	golgin A8 family member D, pseudogene [Source:HGNC Symbol;Acc:HGNC:32376]	0.848388	1.4178	1.563
1556	ENSG00000259097.2	nan	novel transcript	0.848387	2.6008	2.5234
1557	ENSG00000237645.1	nan	chromosome 14 open reading frame 83 (C14orf83) pseudogene	0.848387	1.5191	1.2779
1558	ENSG00000248388.5	nan	novel transcript	0.848382	1.4833	1.3318
1559	ENSG00000171133.3	OR2K2	olfactory receptor family 2 subfamily K member 2 [Source:HGNC Symbol;Acc:HGNC:8264]	0.848382	2.2812	2.4628
1560	ENSG00000226498.2	RPSAP21	ribosomal protein SA pseudogene 21 [Source:HGNC Symbol;Acc:HGNC:36928]	0.848378	0.7988	0.8467
1561	ENSG00000234222.6	LIX1L-AS1	LIX1L antisense RNA 1 [Source:HGNC Symbol;Acc:HGNC:41210]	0.848374	0.2029	0.4637
1562	ENSG00000287942.1	nan	novel transcript	0.848368	2.4901	2.4901
1563	ENSG00000211734.3	TRBV5-1	T cell receptor beta variable 5-1 [Source:HGNC Symbol;Acc:HGNC:12218]	0.848368	0.9696	1.1883
1564	ENSG00000286425.1	nan	novel transcript	0.848365	1.9818	2.01
1565	ENSG00000250878.3	METTL21EP	methyltransferase like 21E, pseudogene [Source:HGNC Symbol;Acc:HGNC:41948]	0.848361	0.3239	0.5106
1566	ENSG00000197376.3	nan	biorientation of chromosomes in cell division 1 like 2 (BOD1L2) pseudogene	0.848361	1.1164	1.1414
1567	ENSG00000256351.1	nan	chromosome 8 open reading frame 59 (C8orf59) pseudogene	0.848358	1.5906	1.6549
1568	ENSG00000267789.1	nan	novel transcript, antisense to BOD1L2	0.84835	2.5343	2.5343
1569	ENSG00000233644.1	ARHGEF7-IT1	ARHGEF7 intronic transcript 1 [Source:HGNC Symbol;Acc:HGNC:41408]	0.848346	1.0662	0.951
1570	ENSG00000232352.1	SEMA3B-AS1	SEMA3B antisense RNA 1 (head to head) [Source:HGNC Symbol;Acc:HGNC:49096]	0.848345	0.936	1.4163
1571	ENSG00000006837.12	CDKL3	cyclin dependent kinase like 3 [Source:HGNC Symbol;Acc:HGNC:15483]	0.848344	0.6557	0.9784
1572	ENSG00000277089.4	CCL3-AS1	CCL3 antisense RNA 1 [Source:HGNC Symbol;Acc:HGNC:55229]	0.848344	0.5436	0.9308
1573	ENSG00000272518.1	nan	novel transcript, sense intronic to MRPS28	0.848343	0.1955	0.7143
1574	ENSG00000287668.1	nan	novel transcript	0.84834	1.2846	1.1641
1575	ENSG00000240281.2	nan	ribosomal protein S2 (RPS2) pseudogene	0.848337	3.2991	3.2058
1576	ENSG00000234997.2	nan	novel transcript	0.848331	0.7565	0.8186
1577	ENSG00000254300.1	LINC01111	long intergenic non-protein coding RNA 1111 [Source:HGNC Symbol;Acc:HGNC:49237]	0.84833	1.5675	1.5804
1578	ENSG00000274818.1	nan	novel transcript	0.84832	0.4438	0.6205
1579	ENSG00000274653.1	nan	novel transcript, antisense to TBC1D10B	0.848315	0.3234	0.3753
1580	ENSG00000244953.1	nan	novel transcript	0.848315	0.5187	0.632
1581	ENSG00000222413.1	RN7SKP125	RN7SK pseudogene 125 [Source:HGNC Symbol;Acc:HGNC:45849]	0.848308	1.9725	1.9467
1582	ENSG00000242175.3	RN7SL127P	RNA, 7SL, cytoplasmic 127, pseudogene [Source:HGNC Symbol;Acc:HGNC:46143]	0.848307	1.1155	1.1397
1583	ENSG00000235927.4	NEXN-AS1	NEXN antisense RNA 1 [Source:HGNC Symbol;Acc:HGNC:31983]	0.848304	0.5355	0.8043
1584	ENSG00000201314.1	Y_RNA	Y RNA [Source:RFAM;Acc:RF00019]	0.848297	4.8074	4.8074
1585	ENSG00000231399.1	SNRPEP8	SNRPE pseudogene 8 [Source:HGNC Symbol;Acc:HGNC:43573]	0.84829	3.3311	3.3311
1586	ENSG00000207309.1	RNU4-70P	RNA, U4 small nuclear 70, pseudogene [Source:HGNC Symbol;Acc:HGNC:47006]	0.848287	3.4718	3.4718
1587	ENSG00000212165.2	U3	Small nucleolar RNA U3 [Source:RFAM;Acc:RF00012]	0.84828	4.5942	4.5942
1588	ENSG00000186306.1	OR10T2	olfactory receptor family 10 subfamily T member 2 [Source:HGNC Symbol;Acc:HGNC:14816]	0.848278	2.8443	2.8272
1589	ENSG00000125815.9	CST8	cystatin 8 [Source:HGNC Symbol;Acc:HGNC:2480]	0.848278	3.5565	3.5565
1590	ENSG00000242135.2	RPL17P2	ribosomal protein L17 pseudogene 2 [Source:HGNC Symbol;Acc:HGNC:23540]	0.848275	2.812	2.6819
1591	ENSG00000284558.1	nan	mitochondrially encoded NADH dehydrogenase 3 (MT-ND3) pseudogene	0.848271	2.6352	2.6352
1592	ENSG00000285871.1	nan	novel transcript	0.848271	0.7076	0.7095
1593	ENSG00000280083.1	nan	TEC	0.848269	0.5575	0.6933
1594	ENSG00000257195.1	HNRNPA1P50	heterogeneous nuclear ribonucleoprotein A1 pseudogene 50 [Source:HGNC Symbol;Acc:HGNC:48780]	0.848262	0.8595	0.7234
1595	ENSG00000237280.1	nan	novel transcript	0.848256	0.9648	0.9092
1596	ENSG00000263177.1	MTND1P8	MT-ND1 pseudogene 8 [Source:HGNC Symbol;Acc:HGNC:42100]	0.848255	0.7119	0.8016
1597	ENSG00000226839.1	MTND6P11	MT-ND6 pseudogene 11 [Source:HGNC Symbol;Acc:HGNC:39474]	0.848249	1.6378	1.501
1598	ENSG00000172487.4	OR8J1	olfactory receptor family 8 subfamily J member 1 [Source:HGNC Symbol;Acc:HGNC:14855]	0.848248	3.1337	3.1227
1599	ENSG00000287813.1	nan	novel transcript, antisense to ARNT2	0.848245	0.9896	0.9272
1600	ENSG00000230902.1	FAM204CP	family with sequence similarity 204 member C, pseudogene [Source:HGNC Symbol;Acc:HGNC:42012]	0.848245	0.9472	0.5565
1601	ENSG00000260067.1	MTND4LP25	MT-ND4L pseudogene 25 [Source:HGNC Symbol;Acc:HGNC:42259]	0.848239	4.7376	4.7376
1602	ENSG00000242061.1	nan	ribosomal protein L26 (RPL26) pseudogene	0.848237	0.7742	1.0973
1603	ENSG00000242142.1	SERBP1P3	SERPINE1 mRNA binding protein 1 pseudogene 3 [Source:HGNC Symbol;Acc:HGNC:44630]	0.848237	0.8449	1.2396
1604	ENSG00000234187.1	AIMP1P1	aminoacyl tRNA synthetase complex interacting multifunctional protein 1 pseudogene 1 [Source:HGNC Symbol;Acc:HGNC:16543]	0.848232	0.8517	0.6219
1605	ENSG00000213612.3	FAM220CP	family with sequence similarity 220 member C, pseudogene [Source:HGNC Symbol;Acc:HGNC:43640]	0.848231	0.5396	0.5988
1606	ENSG00000198939.8	ZFP2	ZFP2 zinc finger protein [Source:HGNC Symbol;Acc:HGNC:26138]	0.848229	0.5253	0.8438
1607	ENSG00000231470.1	HMGB3P2	high mobility group box 3 pseudogene 2 [Source:HGNC Symbol;Acc:HGNC:16574]	0.848224	1.1181	1.1673
1608	ENSG00000200340.1	RNU1-105P	RNA, U1 small nuclear 105, pseudogene [Source:HGNC Symbol;Acc:HGNC:48447]	0.848222	3.8101	3.8101
1609	ENSG00000218713.1	nan	regulator of chromosome condensation 1 (RCC1) pseudogene	0.84822	0.8485	0.9996
1610	ENSG00000213048.3	OR5S1P	olfactory receptor family 5 subfamily S member 1 pseudogene [Source:HGNC Symbol;Acc:HGNC:15040]	0.84822	1.3681	1.349
1611	ENSG00000272559.1	OR51F3P	olfactory receptor family 51 subfamily F member 3 pseudogene [Source:HGNC Symbol;Acc:HGNC:31281]	0.848212	2.4448	2.3973
1612	ENSG00000212525.1	RNA5SP212	RNA, 5S ribosomal pseudogene 212 [Source:HGNC Symbol;Acc:HGNC:43112]	0.848207	4.0393	4.0393
1613	ENSG00000271992.1	nan	novel transcript	0.848201	2.05	2.3663
1614	ENSG00000232864.1	NUCKS1P1	nuclear casein kinase and cyclin dependent kinase substrate 1 pseudogene 1 [Source:HGNC Symbol;Acc:HGNC:51943]	0.848199	1.9272	1.8284
1615	ENSG00000279337.1	nan	TEC	0.848197	1.1008	0.9612
1616	ENSG00000287921.1	nan	novel transcript, antisense to SLC35F3	0.848185	1.291	1.2563
1617	ENSG00000279815.1	nan	TEC	0.848184	0.7735	0.9751
1618	ENSG00000268873.1	nan	novel transcript, antisense to DTNA	0.848181	1.9318	1.7675
1619	ENSG00000227591.5	HSD11B1-AS1	HSD11B1 antisense RNA 1 [Source:HGNC Symbol;Acc:HGNC:54053]	0.848178	0.7629	0.68
1620	ENSG00000224023.10	EDRF1-DT	EDRF1 divergent transcript [Source:HGNC Symbol;Acc:HGNC:54128]	0.848176	0.3034	0.5752
1621	ENSG00000267070.1	nan	novel transcript	0.848173	0.7553	0.6422
1622	ENSG00000250624.1	MTCYBP43	MT-CYB pseudogene 43 [Source:HGNC Symbol;Acc:HGNC:52311]	0.848172	1.0192	0.8928
1623	ENSG00000282511.1	CLUHP10	clustered mitochondria homolog pseudogene 10 [Source:HGNC Symbol;Acc:HGNC:51574]	0.84817	2.0733	2.0733
1624	ENSG00000253573.2	nan	novel transcript	0.848168	1.4958	1.451
1625	ENSG00000276601.1	Metazoa_SRP	Metazoan signal recognition particle RNA [Source:RFAM;Acc:RF00017]	0.848167	2.4745	2.4745
1626	ENSG00000268049.1	nan	novel transcript, antisense to ZNF497	0.848166	0.4814	0.6143
1627	ENSG00000225719.2	NMNAT1P2	NMNAT1 pseudogene 2 [Source:HGNC Symbol;Acc:HGNC:49164]	0.848165	2.0206	1.9155
1628	ENSG00000183292.13	PRSS40A	serine protease 40A (pseudogene) [Source:HGNC Symbol;Acc:HGNC:37319]	0.848162	2.0533	2.2235
1629	ENSG00000257674.1	nan	insulin-like growth factor 2 mRNA binding protein 2 (IGF2BP2) pseudogene	0.848161	0.8911	0.9946
1630	ENSG00000253048.1	RNU4-60P	RNA, U4 small nuclear 60, pseudogene [Source:HGNC Symbol;Acc:HGNC:46996]	0.848161	2.8541	2.8541
1631	ENSG00000267766.1	nan	novel transcript, sense intronic to BCL2	0.848157	2.0361	1.9685
1632	ENSG00000253347.1	nan	novel transcript	0.848155	0.8141	0.8667
1633	ENSG00000237457.6	LINC01351	long intergenic non-protein coding RNA 1351 [Source:HGNC Symbol;Acc:HGNC:50577]	0.848153	3.8365	3.8915
1634	ENSG00000231417.2	IRX1P1	iroquois homeobox 1 pseudogene 1 [Source:HGNC Symbol;Acc:HGNC:33315]	0.848147	2.2533	2.13
1635	ENSG00000215498.9	FAM230B	family with sequence similarity 230 member B [Source:HGNC Symbol;Acc:HGNC:32943]	0.848146	2.0425	2.1677
1636	ENSG00000258448.1	nan	required for meiotic nuclear division 1 homolog (S. cerevisiae) (RMND1) pseudogene	0.848145	0.9657	0.9763
1637	ENSG00000235430.1	ZSWIM5P1	zinc finger SWIM-type containing 5 pseudogene 1 [Source:HGNC Symbol;Acc:HGNC:43768]	0.848142	2.8465	2.8798
1638	ENSG00000270793.1	LLPHP1	LLPH pseudogene 1 [Source:HGNC Symbol;Acc:HGNC:50491]	0.848133	3.9437	3.9437
1639	ENSG00000215846.6	MPTX1	mucosal pentraxin 1 (pseudogene) [Source:HGNC Symbol;Acc:HGNC:48364]	0.84813	1.3778	1.3835
1640	ENSG00000253940.1	nan	mitochondrially encoded cytochrome b (MT-CYB) pseudogene	0.84813	3.3352	3.3352
1641	ENSG00000189375.11	TBC1D28	TBC1 domain family member 28 [Source:HGNC Symbol;Acc:HGNC:26858]	0.848128	1.8112	1.9613
1642	ENSG00000280200.1	nan	novel transcript	0.848127	0.8582	0.9224
1643	ENSG00000260151.1	LINC02673	long intergenic non-protein coding RNA 2673 [Source:HGNC Symbol;Acc:HGNC:54167]	0.848125	1.2414	1.4679
1644	ENSG00000171942.4	OR10H2	olfactory receptor family 10 subfamily H member 2 [Source:HGNC Symbol;Acc:HGNC:8173]	0.848124	2.9757	3.0603
1645	ENSG00000265957.1	MIR4319	microRNA 4319 [Source:HGNC Symbol;Acc:HGNC:38212]	0.848122	4.8074	4.8074
1646	ENSG00000270179.1	nan	novel transcript	0.84812	0.4497	0.8586
1647	ENSG00000256473.1	nan	novel transcript, antisense to SOX5	0.848119	1.073	0.6922
1648	ENSG00000215208.3	KRT18P60	keratin 18 pseudogene 60 [Source:HGNC Symbol;Acc:HGNC:48887]	0.848115	1.1874	1.2696
1649	ENSG00000276396.1	Metazoa_SRP	Metazoan signal recognition particle RNA [Source:RFAM;Acc:RF00017]	0.848113	0.737	0.6874
1650	ENSG00000274355.1	FAM74A3	family with sequence similarity 74 member A3 [Source:HGNC Symbol;Acc:HGNC:32031]	0.848113	1.8776	2.0178
1651	ENSG00000250955.1	nan	novel transcript	0.8481	1.3884	1.0543
1652	ENSG00000256222.3	MTRNR2L3	MT-RNR2 like 3 [Source:HGNC Symbol;Acc:HGNC:37157]	0.848099	0.8435	0.6576
1653	ENSG00000205537.2	nan	novel transcript, antisense to VDR	0.848098	0.6733	0.9762
1654	ENSG00000264278.1	ZNF236-DT	ZNF236 divergent transcript [Source:HGNC Symbol;Acc:HGNC:53779]	0.848097	0.3712	0.4403
1655	ENSG00000228530.1	nan	NADH dehydrogenase (ubiquinone) 1 alpha subcomplex, 4, 9kDa (NDUFA4) pseudogene	0.848096	2.9922	2.9922
1656	ENSG00000120952.4	PRAMEF2	PRAME family member 2 [Source:HGNC Symbol;Acc:HGNC:28841]	0.848094	1.5337	1.2873
1657	ENSG00000270659.1	nan	novel transcript	0.848082	0.8599	1.0352
1658	ENSG00000237170.3	RPS7P15	ribosomal protein S7 pseudogene 15 [Source:HGNC Symbol;Acc:HGNC:48878]	0.848079	0.8695	0.7669
1659	ENSG00000260859.1	nan	novel transcript, sense intronic to CRISPLD2	0.848079	1.0874	1.0905
1660	ENSG00000241776.1	nan	transmembrane protein 183B (TMEM183B) pseudogene	0.848077	2.8085	2.8783
1661	ENSG00000229042.2	nan	novel transcript, antisense to PTPRT	0.848072	1.3372	1.3536
1662	ENSG00000266237.1	nan	novel transcript, sense intronic to TAF4B	0.848067	0.9946	0.768
1663	ENSG00000176547.9	OR4C3	olfactory receptor family 4 subfamily C member 3 [Source:HGNC Symbol;Acc:HGNC:14697]	0.848066	3.1139	3.087
1664	ENSG00000259038.1	nan	novel transcript, antisense to RAD51L1	0.848061	0.695	1.0626
1665	ENSG00000213365.3	nan	U2 small nuclear RNA auxiliary factor 1 (U2AF1) pseudogene	0.848052	0.9789	0.8231
1666	ENSG00000231952.3	DPY19L1P2	DPY19L1 pseudogene 2 [Source:HGNC Symbol;Acc:HGNC:22851]	0.848051	0.4727	0.7147
1667	ENSG00000241525.4	nan	novel transcript, antisense to C17orf97	0.84805	0.5845	0.6536
1668	ENSG00000181761.5	OR8H3	olfactory receptor family 8 subfamily H member 3 [Source:HGNC Symbol;Acc:HGNC:15309]	0.848049	2.8066	2.7797
1669	ENSG00000203601.3	LINC00970	long intergenic non-protein coding RNA 970 [Source:HGNC Symbol;Acc:HGNC:48730]	0.848041	0.8948	0.8917
1670	ENSG00000237377.2	nan	novel transcript	0.84804	3.616	3.616
1671	ENSG00000220949.2	nan	novel zinc finger protein pseudogene	0.84804	2.9489	2.8485
1672	ENSG00000169575.5	VPREB1	V-set pre-B cell surrogate light chain 1 [Source:HGNC Symbol;Acc:HGNC:12709]	0.848039	2.0926	2.2378
1673	ENSG00000213985.4	nan	ARP2 actin-related protein 2 homolog (yeast) (ACTR2) pseudogene	0.848039	0.9104	1.4414
1674	ENSG00000266947.1	nan	novel transcript, antisense SLFN5	0.848039	0.3305	0.4456
1675	ENSG00000213877.3	CFL1P7	cofilin 1 pseudogene 7 [Source:HGNC Symbol;Acc:HGNC:39959]	0.848037	1.0733	0.7635
1676	ENSG00000200060.1	Y_RNA	Y RNA [Source:RFAM;Acc:RF00019]	0.848035	4.0355	4.0355
1677	ENSG00000286928.1	nan	novel transcript	0.848031	1.1562	1.202
1678	ENSG00000233545.1	CYCSP33	CYCS pseudogene 33 [Source:HGNC Symbol;Acc:HGNC:24407]	0.84803	2.9137	2.8488
1679	ENSG00000270580.5	PKD1P6-NPIPP1	PKD1P6-NPIPP1 readthrough [Source:NCBI gene (formerly Entrezgene);Acc:105369154]	0.848029	0.547	0.836
1680	ENSG00000267206.6	LCN6	lipocalin 6 [Source:HGNC Symbol;Acc:HGNC:17337]	0.848025	1.0672	1.4018
1681	ENSG00000250409.1	nan	novel transcript	0.848022	2.5942	2.5942
1682	ENSG00000267563.1	nan	novel transcript, antisense to MLLT1	0.848021	0.8981	0.9793
1683	ENSG00000263627.1	PPP4R1-AS1	PPP4R1 antisense RNA 1 [Source:HGNC Symbol;Acc:HGNC:51112]	0.848015	0.8431	0.722
1684	ENSG00000268318.5	LINC01872	long intergenic non-protein coding RNA 1872 [Source:HGNC Symbol;Acc:HGNC:52691]	0.848015	1.8273	1.6464
1685	ENSG00000232225.6	LINC01047	long intergenic non-protein coding RNA 1047 [Source:HGNC Symbol;Acc:HGNC:49041]	0.848008	2.2237	2.2237
1686	ENSG00000270673.1	YTHDF3-DT	YTHDF3 divergent transcript [Source:HGNC Symbol;Acc:HGNC:48728]	0.848004	0.4328	0.5181
1687	ENSG00000253386.1	IGHVII-49-1	immunoglobulin heavy variable (II)-49-1 (pseudogene) [Source:HGNC Symbol;Acc:HGNC:5683]	0.848001	4.3876	4.3876
1688	ENSG00000237818.1	RPS3AP29	RPS3A pseudogene 29 [Source:HGNC Symbol;Acc:HGNC:35531]	0.847993	0.8679	0.7291
1689	ENSG00000286113.1	nan	long intergenic non-protein coding RNA 1617	0.847986	0.8976	0.8293
1690	ENSG00000259175.1	nan	novel transcript, antisense to ARNT2	0.847978	1.0018	1.0058
1691	ENSG00000212260.1	RNU6-724P	RNA, U6 small nuclear 724, pseudogene [Source:HGNC Symbol;Acc:HGNC:47687]	0.84797	4.2109	4.2109
1692	ENSG00000253903.2	nan	novel transcript	0.84797	2.2426	2.2072
1693	ENSG00000288252.1	nan	novel transcript	0.847965	2.7014	2.7014
1694	ENSG00000223324.1	RN7SKP273	RN7SK pseudogene 273 [Source:HGNC Symbol;Acc:HGNC:45997]	0.847963	0.9033	0.6839
1695	ENSG00000264717.5	NPY4R2	neuropeptide Y receptor Y4-2 [Source:HGNC Symbol;Acc:HGNC:52383]	0.847962	1.2062	1.275
1696	ENSG00000236485.1	LINC01945	long intergenic non-protein coding RNA 1945 [Source:HGNC Symbol;Acc:HGNC:52769]	0.847961	2.2373	2.2518
1697	ENSG00000237461.2	nan	novel transcript	0.847954	0.6154	0.5117
1698	ENSG00000252727.1	nan	nan	0.847953	3.9254	3.9254
1699	ENSG00000213107.2	AHCYP5	adenosylhomocysteinase pseudogene 5 [Source:HGNC Symbol;Acc:HGNC:44997]	0.847952	1.6167	1.8172
1700	ENSG00000272663.1	PPP1R21-DT	PPP1R21 divergent transcript [Source:HGNC Symbol;Acc:HGNC:55206]	0.847951	0.5588	0.7337
1701	ENSG00000217067.2	nan	ribosomal protein S17 (RPS17) pseudogene	0.847946	3.3284	3.3284
1702	ENSG00000176312.4	OR4H12P	olfactory receptor family 4 subfamily H member 12 pseudogene [Source:HGNC Symbol;Acc:HGNC:19433]	0.847938	2.8736	2.862
1703	ENSG00000263335.1	nan	novel transcript, antisense to MYH11	0.847935	0.4366	0.6131
1704	ENSG00000196248.5	OR10S1	olfactory receptor family 10 subfamily S member 1 [Source:HGNC Symbol;Acc:HGNC:14807]	0.847934	2.6039	2.6926
1705	ENSG00000271968.2	ADAM6	ADAM metallopeptidase domain 6 (pseudogene) [Source:HGNC Symbol;Acc:HGNC:213]	0.847931	2.0613	1.9081
1706	ENSG00000225408.1	nan	novel transcript	0.847928	0.4065	0.7614
1707	ENSG00000236098.1	nan	novel transcript	0.84792	0.8334	0.9893
1708	ENSG00000226669.2	nan	novel transcript	0.847915	0.7235	0.8207
1709	ENSG00000259585.2	RBM17P4	RNA binding motif protein 17 pseudogene 4 [Source:HGNC Symbol;Acc:HGNC:50369]	0.847915	0.6685	0.7427
1710	ENSG00000255203.1	OR7E2P	olfactory receptor family 7 subfamily E member 2 pseudogene [Source:HGNC Symbol;Acc:HGNC:8402]	0.847894	1.0175	1.0761
1711	ENSG00000270978.1	nan	glutamate-ammonia ligase (GLUL) pseudogene	0.847892	0.6239	0.2439
1712	ENSG00000267088.1	nan	Nucleosome assembly protein 1-like 2, pseudogene	0.847885	0.3596	0.4974
1713	ENSG00000253073.1	RN7SKP295	RN7SK pseudogene 295 [Source:HGNC Symbol;Acc:HGNC:46019]	0.847885	3.7733	3.7733
1714	ENSG00000271551.2	nan	novel transcript, antisense to ARID1B	0.847879	0.4643	0.78
1715	ENSG00000223575.2	RBMX2P3	RBMX2 pseudogene 3 [Source:HGNC Symbol;Acc:HGNC:39925]	0.847877	0.6286	0.7567
1716	ENSG00000230645.2	LINC01818	long intergenic non-protein coding RNA 1818 [Source:HGNC Symbol;Acc:HGNC:52623]	0.847874	3.177	3.198
1717	ENSG00000236317.1	nan	ribosomal protein S28 (RPS28) pseudogene	0.847873	2.3314	2.2185
1718	ENSG00000197786.3	OR5B17	olfactory receptor family 5 subfamily B member 17 [Source:HGNC Symbol;Acc:HGNC:15267]	0.847867	2.8934	2.869
1719	ENSG00000252171.1	Y_RNA	Y RNA [Source:RFAM;Acc:RF00019]	0.847867	3.3807	3.3807
1720	ENSG00000271278.1	ELOCP33	elongin C pseudogene 33 [Source:HGNC Symbol;Acc:HGNC:49174]	0.847858	0.9247	0.6308
1721	ENSG00000230225.1	MTND5P14	MT-ND5 pseudogene 14 [Source:HGNC Symbol;Acc:HGNC:42276]	0.847858	0.7047	0.3897
1722	ENSG00000236900.1	TIMM9P1	TIMM9 pseudogene 1 [Source:HGNC Symbol;Acc:HGNC:39928]	0.847855	0.9175	0.5445
1723	ENSG00000279694.1	nan	TEC	0.847854	2.2217	2.3823
1724	ENSG00000244371.2	PFN1P8	profilin 1 pseudogene 8 [Source:HGNC Symbol;Acc:HGNC:42986]	0.847853	0.4751	0.9693
1725	ENSG00000288033.1	nan	novel transcript	0.847852	0.4987	0.5644
1726	ENSG00000254705.1	nan	novel transcript	0.847848	2.0189	2.0189
1727	ENSG00000237136.7	C4orf51	chromosome 4 open reading frame 51 [Source:HGNC Symbol;Acc:HGNC:37264]	0.847847	1.3666	1.2514
1728	ENSG00000223566.1	TNRC18P2	trinucleotide repeat containing 18 pseudogene 2 [Source:HGNC Symbol;Acc:HGNC:34014]	0.847844	1.3646	1.3097
1729	ENSG00000261208.1	nan	novel Pumilio domain-containing protein KIAA0020 pseudogene	0.847834	0.5949	0.8328
1730	ENSG00000254879.1	PTPRJ-AS1	PTPRJ antisense RNA 1 [Source:HGNC Symbol;Acc:HGNC:50634]	0.847828	1.0298	0.7086
1731	ENSG00000241535.1	CBX5P1	chromobox 5 pseudogene 1 [Source:HGNC Symbol;Acc:HGNC:38659]	0.847827	0.705	0.5055
1732	ENSG00000249494.6	nan	novel transcript	0.847821	0.5649	1.1908
1733	ENSG00000241693.2	RN7SL704P	RNA, 7SL, cytoplasmic 704, pseudogene [Source:HGNC Symbol;Acc:HGNC:46720]	0.847817	0.8546	1.0187
1734	ENSG00000260378.1	nan	novel transcript, antisense to CPPED1	0.847814	0.9278	0.5102
1735	ENSG00000228097.1	MTATP6P11	MT-ATP6 pseudogene 11 [Source:HGNC Symbol;Acc:HGNC:52057]	0.847813	0.7296	0.6384
1736	ENSG00000259536.5	nan	novel transcript, antisense to C15orf57	0.84781	0.2155	0.4664
1737	ENSG00000269055.1	BNIP3P18	BCL2 interacting protein 3 pseudogene 18 [Source:HGNC Symbol;Acc:HGNC:49698]	0.847801	2.1286	2.0921
1738	ENSG00000266302.6	nan	novel transcript	0.847796	0.9334	0.7671
1739	ENSG00000243297.2	RPL31P61	ribosomal protein L31 pseudogene 61 [Source:HGNC Symbol;Acc:HGNC:35635]	0.847794	0.6007	0.6626
1740	ENSG00000229775.7	LINC02624	long intergenic non-protein coding RNA 2624 [Source:HGNC Symbol;Acc:HGNC:54103]	0.847792	1.7245	1.7034
1741	ENSG00000270296.1	STX8P1	syntaxin 8 pseudogene 1 [Source:HGNC Symbol;Acc:HGNC:49855]	0.847792	0.89	0.8233
1742	ENSG00000223602.2	nan	novel ankyrin repeat domain protein pseudogene	0.847786	1.2271	1.4365
1743	ENSG00000254553.1	nan	novel transcript	0.847785	1.2118	1.5617
1744	ENSG00000268483.1	RPL7AP69	ribosomal protein L7a pseudogene 69 [Source:HGNC Symbol;Acc:HGNC:36697]	0.847785	2.1612	2.0762
1745	ENSG00000267404.1	nan	WD repeat domain phosphoinositide-interacting protein 3, pseudogene	0.847779	0.8015	0.7382
1746	ENSG00000259791.1	nan	novel transcript	0.847774	1.5636	1.3485
1747	ENSG00000258741.4	H2AZ2P1	H2AZ2 pseudogene 1 [Source:HGNC Symbol;Acc:HGNC:31026]	0.847768	0.3874	0.7641
1748	ENSG00000259334.1	LINC00596	long intergenic non-protein coding RNA 596 [Source:HGNC Symbol;Acc:HGNC:23167]	0.847758	1.1271	0.8885
1749	ENSG00000269534.5	nan	novel transcript, antisense to LIG1	0.847758	0.5466	0.7402
1750	ENSG00000229110.1	nan	heterogeneous nuclear ribonucleoprotein A1-like 3 (HNRPA1L3) pseudogene	0.847756	1.3494	1.2533
1751	ENSG00000285570.1	nan	Novel transcript, antisense to CRABP2	0.847755	0.8485	0.5268
1752	ENSG00000227607.2	SUMO2P2	SUMO2 pseudogene 2 [Source:HGNC Symbol;Acc:HGNC:39012]	0.847752	2.6976	2.6976
1753	ENSG00000259309.2	nan	novel transcript	0.847746	1.0621	0.8819
1754	ENSG00000168634.5	WFDC13	WAP four-disulfide core domain 13 [Source:HGNC Symbol;Acc:HGNC:16131]	0.847746	0.8141	0.8946
1755	ENSG00000237373.1	BRWD1-IT1	BRWD1 intronic transcript 1 [Source:HGNC Symbol;Acc:HGNC:41920]	0.847744	1.014	0.7735
1756	ENSG00000259615.1	nan	novel transcript, antisense to TICRR	0.847736	1.7341	1.7118
1757	ENSG00000259255.1	nan	novel transcript	0.84773	1.9656	1.8789
1758	ENSG00000286645.1	nan	novel transcript	0.847728	0.4546	0.4995
1759	ENSG00000279273.1	nan	TEC	0.847722	0.8452	0.8304
1760	ENSG00000249906.1	nan	novel transcript	0.847713	0.6485	0.9912
1761	ENSG00000242537.1	MRE11P1	MRE11 homolog, double strand break repair nuclease pseudogene 1 [Source:HGNC Symbol;Acc:HGNC:7231]	0.847712	2.6615	2.6668
1762	ENSG00000279613.1	nan	TEC	0.847702	0.349	0.3686
1763	ENSG00000270878.1	GCATP1	glycine C-acetyltransferase pseudogene 1 [Source:HGNC Symbol;Acc:HGNC:20013]	0.847699	0.1933	0.5362
1764	ENSG00000250706.1	nan	novel transcript	0.847697	1.0426	0.8191
1765	ENSG00000239480.1	nan	novel transcript	0.847694	0.9128	0.8287
1766	ENSG00000235427.1	nan	novel transcript	0.847692	1.6172	1.5668
1767	ENSG00000248394.1	FOSL1P1	FOSL1 pseudogene 1 [Source:HGNC Symbol;Acc:HGNC:44055]	0.847691	0.3914	0.4283
1768	ENSG00000275774.3	HNRNPCL2	heterogeneous nuclear ribonucleoprotein C like 2 [Source:HGNC Symbol;Acc:HGNC:48813]	0.847691	1.9056	1.9056
1769	ENSG00000176236.6	RPP38-DT	RPP38 divergent transcript [Source:HGNC Symbol;Acc:HGNC:28582]	0.84769	0.3887	0.6041
1770	ENSG00000248466.1	nan	pseudogene similar to part of LIM and senescent cell antigen-like domains 2 (LIMS2)	0.847688	0.6493	0.6144
1771	ENSG00000168746.8	LINC01620	long intergenic non-protein coding RNA 1620 [Source:HGNC Symbol;Acc:HGNC:16195]	0.847686	2.4622	2.585
1772	ENSG00000231987.1	LINC01787	long intergenic non-protein coding RNA 1787 [Source:HGNC Symbol;Acc:HGNC:52576]	0.847684	2.82	2.7577
1773	ENSG00000250659.2	nan	novel transcript	0.847676	1.0789	1.0201
1774	ENSG00000221937.4	TAS2R40	taste 2 receptor member 40 [Source:HGNC Symbol;Acc:HGNC:18885]	0.84767	1.6151	1.782
1775	ENSG00000219088.1	nan	chromatin assembly factor 1, p60 subunit B (CHAF1B) pseudogene	0.847667	1.1494	1.1558
1776	ENSG00000260670.1	nan	novel transcript	0.847665	1.9541	1.9463
1777	ENSG00000273382.1	TMEM167B-DT	TMEM167B divergent transcript [Source:HGNC Symbol;Acc:HGNC:55076]	0.847658	0.3151	0.4039
1778	ENSG00000250897.2	HMGB3P15	high mobility group box 3 pseudogene 15 [Source:HGNC Symbol;Acc:HGNC:39307]	0.847652	2.4959	2.4967
1779	ENSG00000286835.1	nan	novel transcript, sense intronic to ZNF367	0.847637	0.3429	0.6652
1780	ENSG00000286461.1	nan	novel transcript, antisense to DPP6	0.847634	2.5622	2.5657
1781	ENSG00000259699.2	HMGB1P8	high mobility group box 1 pseudogene 8 [Source:HGNC Symbol;Acc:HGNC:13319]	0.847633	0.3747	0.7236
1782	ENSG00000259966.6	FAM153DP	family with sequence similarity 153 member D, pseudogene [Source:HGNC Symbol;Acc:HGNC:55022]	0.84763	3.0689	3.0689
1783	ENSG00000253349.1	COX6B1P6	cytochrome c oxidase subunit 6B1 pseudogene 6 [Source:HGNC Symbol;Acc:HGNC:37676]	0.847628	1.8576	1.8344
1784	ENSG00000266273.1	nan	novel transcript	0.847627	3.8096	3.8096
1785	ENSG00000214513.4	NOTO	notochord homeobox [Source:HGNC Symbol;Acc:HGNC:31839]	0.847627	1.2403	1.1812
1786	ENSG00000253245.2	MTND1P36	MT-ND1 pseudogene 36 [Source:HGNC Symbol;Acc:HGNC:42086]	0.847627	0.8633	0.6483
1787	ENSG00000282980.1	nan	zinc finger, CCHC domain containing 9 (ZCCHC9) pseudogene	0.847616	0.4805	0.3734
1788	ENSG00000264540.2	RN7SL405P	RNA, 7SL, cytoplasmic 405, pseudogene [Source:HGNC Symbol;Acc:HGNC:46421]	0.847611	1.5602	1.3208
1789	ENSG00000261462.1	nan	novel transcript	0.847608	0.9492	0.9226
1790	ENSG00000277635.1	Metazoa_SRP	Metazoan signal recognition particle RNA [Source:RFAM;Acc:RF00017]	0.847607	3.6165	3.6165
1791	ENSG00000261222.3	nan	novel transcript	0.847598	0.7099	0.8835
1792	ENSG00000262133.1	nan	novel transcript, antisense to NXN	0.847585	1.0203	1.0736
1793	ENSG00000244703.3	CD46P1	CD46 molecule pseudogene 1 [Source:HGNC Symbol;Acc:HGNC:6959]	0.847585	1.7404	1.6539
1794	ENSG00000274340.1	nan	novel transcript	0.847582	0.4158	0.2862
1795	ENSG00000254984.1	FTLP6	ferritin light chain pseudogene 6 [Source:HGNC Symbol;Acc:HGNC:37954]	0.847581	1.0283	0.8651
1796	ENSG00000260589.1	STAM-AS1	STAM antisense RNA 1 (head to head) [Source:HGNC Symbol;Acc:HGNC:49568]	0.847579	0.3516	0.3878
1797	ENSG00000270920.1	MCRIP2P2	MAPK regulated corepressor interacting protein 2 pseudogene 2 [Source:HGNC Symbol;Acc:HGNC:49631]	0.847579	3.7354	3.7354
1798	ENSG00000251654.2	nan	novel transcript	0.847576	3.0178	3.0178
1799	ENSG00000279650.1	nan	novel transcript	0.847562	1.1426	1.0792
1800	ENSG00000237003.1	nan	ribosomal protein L36a (RPL36A) pseudogene	0.847562	0.812	0.8191
1801	ENSG00000224945.1	nan	novel transcript	0.847555	0.721	1.2768
1802	ENSG00000165059.7	PRKACG	protein kinase cAMP-activated catalytic subunit gamma [Source:HGNC Symbol;Acc:HGNC:9382]	0.847554	2.4309	2.5147
1803	ENSG00000279259.1	nan	TEC	0.84755	0.4566	0.9973
1804	ENSG00000287978.1	nan	novel transcript	0.847547	0.3567	0.4419
1805	ENSG00000259844.2	GNPATP	glyceronephosphate O-acyltransferase pseudogene [Source:HGNC Symbol;Acc:HGNC:34031]	0.847544	2.4823	2.4854
1806	ENSG00000259554.1	nan	novel transcript, intronic to SEMA6D	0.847544	1.3216	1.2803
1807	ENSG00000267762.1	nan	novel transcript, antisense to CTIF	0.847539	1.718	1.6675
1808	ENSG00000238186.1	nan	novel transcript	0.847539	0.5787	0.8289
1809	ENSG00000280354.1	nan	novel transcript	0.847533	0.7619	1.1171
1810	ENSG00000277367.1	NEK2P1	NEK2 pseudogene 1 [Source:HGNC Symbol;Acc:HGNC:19272]	0.847532	1.7998	1.7658
1811	ENSG00000108516.5	nan	tumor necrosis factor receptor superfamily, member 13B (TNFRSF13B) pseudogene	0.847525	3.3399	3.3399
1812	ENSG00000230631.1	nan	novel transcript	0.847517	1.6041	1.7556
1813	ENSG00000247011.2	nan	novel transcript	0.847516	0.3689	0.4735
1814	ENSG00000266065.1	nan	novel transcript	0.847511	3.9109	3.9109
1815	ENSG00000251353.1	MTND3P5	MT-ND3 pseudogene 5 [Source:HGNC Symbol;Acc:HGNC:42154]	0.847504	1.6528	1.8315
1816	ENSG00000286052.1	nan	novel transcript	0.847487	0.6683	0.5005
1817	ENSG00000254076.1	nan	nucleolar and coiled-body phosphoprotein 1 (NOLC1) pseudogene	0.847482	2.4083	2.4412
1818	ENSG00000255347.1	nan	zinc finger, CCHC domain containing 9 (ZCCHC9) pseudogene	0.847481	2.1393	2.0822
1819	ENSG00000263611.2	nan	novel transcript	0.84748	1.2824	1.1804
1820	ENSG00000279201.1	nan	novel transcript	0.847478	1.2182	1.2886
1821	ENSG00000238250.1	ST6GAL2-IT1	ST6GAL2 intronic transcript 1 [Source:HGNC Symbol;Acc:HGNC:41380]	0.847477	2.776	2.8353
1822	ENSG00000207583.1	MIR606	microRNA 606 [Source:HGNC Symbol;Acc:HGNC:32862]	0.847473	3.9125	3.9125
1823	ENSG00000286047.1	nan	novel transcript	0.847468	2.6845	2.6845
1824	ENSG00000257813.2	nan	protein-kinase, interferon-inducible double stranded RNA dependent inhibitor, repressor of (P58 repressor) (PRKRIR) pseudogene	0.847466	2.5418	2.5861
1825	ENSG00000232895.2	nan	novel transcript	0.847466	2.4761	2.4761
1826	ENSG00000232233.1	LINC02043	long intergenic non-protein coding RNA 2043 [Source:HGNC Symbol;Acc:HGNC:52883]	0.847466	0.6152	0.7153
1827	ENSG00000264958.2	ALOX12P1	arachidonate 12-lipoxygenase pseudogene 1 [Source:HGNC Symbol;Acc:HGNC:431]	0.847465	1.5505	1.356
1828	ENSG00000187175.5	KRTAP12-1	keratin associated protein 12-1 [Source:HGNC Symbol;Acc:HGNC:20529]	0.847465	2.2575	2.2694
1829	ENSG00000264029.1	nan	golgi SNAP receptor complex member 2 (GOSR2) pseudogene	0.847464	4.1756	4.1756
1830	ENSG00000270522.1	nan	novel transcript	0.847452	1.4213	1.3733
1831	ENSG00000216754.2	nan	ribosomal protein L6 (RPL6) pseudogene	0.84745	2.1398	1.9686
1832	ENSG00000251405.3	nan	novel transcript, sense overlapping ADAM19	0.847447	0.4675	0.6389
1833	ENSG00000242573.1	ACTR3P3	ACTR3 pseudogene 3 [Source:HGNC Symbol;Acc:HGNC:38679]	0.847446	1.9077	1.7944
1834	ENSG00000253924.2	nan	novel transcript	0.847445	0.5814	0.6398
1835	ENSG00000285575.1	nan	novel transcript, antisense to C18orf42	0.847438	1.4511	1.5029
1836	ENSG00000214210.4	nan	neugrin, neurite outgrowth associated (NGRN) pseudogene	0.847436	2.3631	2.3162
1837	ENSG00000250494.1	nan	histone acetyltransferase 1 (HAT1) pseudogene	0.847435	3.7747	3.7747
1838	ENSG00000229593.1	SUCLA2P3	SUCLA2 pseudogene 3 [Source:HGNC Symbol;Acc:HGNC:38103]	0.847426	1.562	1.5573
1839	ENSG00000280231.1	nan	tec	0.847418	0.5052	0.552
1840	ENSG00000259521.1	INO80-AS1	INO80 antisense RNA 1 [Source:HGNC Symbol;Acc:HGNC:53138]	0.847417	0.7328	0.5502
1841	ENSG00000178586.5	OR6B3	olfactory receptor family 6 subfamily B member 3 [Source:HGNC Symbol;Acc:HGNC:15042]	0.847412	2.2494	2.3875
1842	ENSG00000235665.6	LINC00298	long intergenic non-protein coding RNA 298 [Source:HGNC Symbol;Acc:HGNC:49257]	0.847412	1.2685	1.8455
1843	ENSG00000262420.3	nan	novel transcript, antisense to TXNDC11	0.847411	0.5598	1.4382
1844	ENSG00000284605.1	nan	ectonucleotide pyrophosphatase/phosphodiesterase 7 (ENPP7) pseudogene	0.84741	0.6043	0.6977
1845	ENSG00000270492.1	nan	MAP/microtubule affinity-regulating kinase 2, pseudogene	0.8474	0.8992	0.6713
1846	ENSG00000254075.1	IGLVV-66	immunoglobulin lambda variable (V)-66 (pseudogene) [Source:HGNC Symbol;Acc:HGNC:5946]	0.847399	2.3668	2.3668
1847	ENSG00000260010.1	ZNF720P1	zinc finger protein 720 pseudogene 1 [Source:HGNC Symbol;Acc:HGNC:34505]	0.847397	2.6519	2.7185
1848	ENSG00000234379.1	HMGB1P48	high mobility group box 1 pseudogene 48 [Source:HGNC Symbol;Acc:HGNC:39281]	0.84739	2.4815	2.4815
1849	ENSG00000274279.1	SPATA31E3P	SPATA31 subfamily E member 3, pseudogene [Source:HGNC Symbol;Acc:HGNC:43828]	0.847389	3.0629	3.0737
1850	ENSG00000177143.5	CETN1	centrin 1 [Source:HGNC Symbol;Acc:HGNC:1866]	0.847388	2.9998	2.9856
1851	ENSG00000280302.1	nan	TEC	0.847387	0.9417	1.3712
1852	ENSG00000251601.1	nan	novel transcript	0.847384	2.1793	2.1793
1853	ENSG00000270017.1	nan	novel transcript	0.847378	2.1552	2.1552
1854	ENSG00000229658.1	PABPC1P9	poly(A) binding protein cytoplasmic 1 pseudogene 9 [Source:HGNC Symbol;Acc:HGNC:37991]	0.847378	2.4632	2.4338
1855	ENSG00000240303.8	ACAD11	acyl-CoA dehydrogenase family member 11 [Source:HGNC Symbol;Acc:HGNC:30211]	0.847374	0.3527	0.5703
1856	ENSG00000286448.1	nan	novel transcript	0.847373	1.5593	1.7988
1857	ENSG00000285825.2	CCDC15-DT	CCDC15 divergent transcript [Source:HGNC Symbol;Acc:HGNC:54193]	0.847372	0.6719	1.1706
1858	ENSG00000267190.1	TYMSP2	thymidylate synthetase pseudogene 2 [Source:HGNC Symbol;Acc:HGNC:52352]	0.847367	1.7046	1.5798
1859	ENSG00000236382.1	KRTAP10-13P	keratin associated protein 10-13, pseudogene [Source:HGNC Symbol;Acc:HGNC:34213]	0.847364	2.1435	2.1723
1860	ENSG00000220744.1	RPL5P18	ribosomal protein L5 pseudogene 18 [Source:HGNC Symbol;Acc:HGNC:36640]	0.847364	0.7711	0.8718
1861	ENSG00000213774.3	nan	CDK2-associated protein 1 (CDK2AP1) pseudogene	0.847363	1.3055	1.0939
1862	ENSG00000238153.1	nan	nerve growth factor receptor (TNFRSF16) associated protein 1 (NGFRAP1) pseudogene	0.847363	1.6917	1.6209
1863	ENSG00000231537.1	MTCO3P10	MT-CO3 pseudogene 10 [Source:HGNC Symbol;Acc:HGNC:52040]	0.847363	1.4861	1.29
1864	ENSG00000251687.1	nan	novel transcript	0.847352	1.183	1.3982
1865	ENSG00000233912.1	nan	novel transcript, antisense to ARL8B	0.847346	0.255	0.4308
1866	ENSG00000257658.1	nan	DnaJ (Hsp40) homolog, subfamily C, member 2 (DNAJC2) pseudogene	0.847342	0.6852	0.4709
1867	ENSG00000252343.1	RNU2-34P	RNA, U2 small nuclear 34, pseudogene [Source:HGNC Symbol;Acc:HGNC:48527]	0.847342	3.4645	3.4645
1868	ENSG00000199454.1	RNA5SP388	RNA, 5S ribosomal pseudogene 388 [Source:HGNC Symbol;Acc:HGNC:43288]	0.847341	3.3792	3.3792
1869	ENSG00000205794.4	nan	acyl-CoA thioesterase 7 (ACOT7) pseudogene	0.847336	0.5449	0.8781
1870	ENSG00000258421.2	FXNP1	frataxin pseudogene 1 [Source:HGNC Symbol;Acc:HGNC:20012]	0.847329	2.0491	2.0491
1871	ENSG00000233611.3	nan	novel transcript, antisense to ASB18 and GBX2	0.847327	1.1843	1.0486
1872	ENSG00000287864.1	nan	novel transcript	0.847323	1.2101	1.2144
1873	ENSG00000261535.1	nan	novel transcript, antisense to CUX1	0.847322	0.8965	1.0846
1874	ENSG00000200351.1	Y_RNA	Y RNA [Source:RFAM;Acc:RF00019]	0.847314	3.6362	3.6362
1875	ENSG00000218754.4	RPL18AP8	ribosomal protein L18a pseudogene 8 [Source:HGNC Symbol;Acc:HGNC:36984]	0.847309	3.1398	3.0997
1876	ENSG00000287997.1	nan	novel transcript, antisense to EBF3	0.847299	1.0748	1.1207
1877	ENSG00000251553.1	DDX18P4	DEAD-box helicase 18 pseudogene 4 [Source:HGNC Symbol;Acc:HGNC:33967]	0.847298	2.1621	2.1054
1878	ENSG00000250377.2	nan	novel transcript	0.847295	3.1792	3.2868
1879	ENSG00000232436.1	nan	novel transcript	0.847291	2.2643	2.1375
1880	ENSG00000231062.1	nan	putative novel transcript	0.847285	2.3939	2.4414
1881	ENSG00000247345.2	nan	novel transcript	0.847281	0.7227	0.7987
1882	ENSG00000253614.1	nan	novel transcript	0.84728	1.8149	1.7716
1883	ENSG00000270981.1	nan	poly(rC) binding protein 1, pseudogene	0.84728	0.892	1.0913
1884	ENSG00000250976.1	nan	novel transcript	0.847279	4.8074	4.8074
1885	ENSG00000283045.1	nan	novel transcript, sense intronic to GPATCH8	0.847279	0.5285	0.7059
1886	ENSG00000221083.1	nan	nan	0.847271	1.6975	1.6975
1887	ENSG00000229048.5	DUTP1	deoxyuridine triphosphatase pseudogene 1 [Source:HGNC Symbol;Acc:HGNC:31956]	0.847269	0.7473	0.5932
1888	ENSG00000267219.1	nan	novel transcript, antisense to KIAA0355	0.847268	0.3041	0.5812
1889	ENSG00000286536.1	nan	novel transcript	0.847266	0.8667	1.0432
1890	ENSG00000280089.1	nan	TEC	0.847257	0.9697	0.7211
1891	ENSG00000280438.1	nan	tec	0.847257	3.5139	3.5139
1892	ENSG00000273515.1	nan	nan	0.847254	3.7236	3.7236
1893	ENSG00000248139.2	CUL4AP1	cullin 4A pseudogene 1 [Source:HGNC Symbol;Acc:HGNC:44027]	0.84725	2.1818	2.2211
1894	ENSG00000178591.7	DEFB125	defensin beta 125 [Source:HGNC Symbol;Acc:HGNC:18105]	0.847248	2.6428	2.5878
1895	ENSG00000237646.1	HLCS-IT1	HLCS intronic transcript 1 [Source:HGNC Symbol;Acc:HGNC:41343]	0.847246	0.8406	0.7282
1896	ENSG00000235837.1	nan	novel transcript	0.847243	0.6723	0.8282
1897	ENSG00000222546.1	RNA5SP251	RNA, 5S ribosomal pseudogene 251 [Source:HGNC Symbol;Acc:HGNC:43151]	0.847241	4.249	4.249
1898	ENSG00000254216.1	nan	SPRYD4 SPRY domain containing 4 (SPRYD4) pseudogene	0.847237	2.6136	2.6136
1899	ENSG00000257528.1	KRT8P19	keratin 8 pseudogene 19 [Source:HGNC Symbol;Acc:HGNC:33371]	0.847228	1.6341	1.5981
1900	ENSG00000215873.2	FEN1P1	flap structure-specific endonuclease 1 pseudogene 1 [Source:HGNC Symbol;Acc:HGNC:3651]	0.847227	1.2714	1.2563
1901	ENSG00000221938.5	OR2A14	olfactory receptor family 2 subfamily A member 14 [Source:HGNC Symbol;Acc:HGNC:15084]	0.847221	0.9534	1.0864
1902	ENSG00000248355.1	ARL2BPP6	ADP ribosylation factor like GTPase 2 binding protein pseudogene 6 [Source:HGNC Symbol;Acc:HGNC:39450]	0.847215	2.6516	2.6516
1903	ENSG00000252494.1	RNU6-126P	RNA, U6 small nuclear 126, pseudogene [Source:HGNC Symbol;Acc:HGNC:47089]	0.847215	3.4885	3.4885
1904	ENSG00000278138.2	CLUHP11	clustered mitochondria homolog pseudogene 11 [Source:HGNC Symbol;Acc:HGNC:51806]	0.847211	4.4049	4.4049
1905	ENSG00000236254.1	MTND4P14	MT-ND4 pseudogene 14 [Source:HGNC Symbol;Acc:HGNC:42201]	0.847203	0.7177	0.6077
1906	ENSG00000237746.1	ZNF101P1	zinc finger protein 101 pseudogene 1 [Source:HGNC Symbol;Acc:HGNC:44940]	0.847201	1.6529	1.6616
1907	ENSG00000254197.1	nan	novel transcript	0.847198	1.2241	1.1068
1908	ENSG00000177047.6	IFNW1	interferon omega 1 [Source:HGNC Symbol;Acc:HGNC:5448]	0.847189	2.5375	2.8879
1909	ENSG00000227355.3	nan	novel transcript, antisense STOM	0.847188	0.4647	0.5002
1910	ENSG00000273162.1	nan	novel transcript	0.847186	0.5345	0.4602
1911	ENSG00000259440.2	NPM1P43	nucleophosmin 1 pseudogene 43 [Source:HGNC Symbol;Acc:HGNC:45222]	0.847184	0.6808	0.3094
1912	ENSG00000267582.1	nan	novel transcript, antisense to ZSWIM4	0.847181	0.8778	0.9811
1913	ENSG00000287709.1	nan	novel transcript	0.84718	2.6192	2.6954
1914	ENSG00000199635.1	Y_RNA	Y RNA [Source:RFAM;Acc:RF00019]	0.847179	4.8074	4.8074
1915	ENSG00000254783.1	nan	immunoglobin superfamily, member 21 (IGSF21) pseudogene	0.847176	0.1344	0.334
1916	ENSG00000267390.1	KDSR-DT	KDSR divergent transcript [Source:HGNC Symbol;Acc:HGNC:55299]	0.84717	0.5235	0.6662
1917	ENSG00000287444.1	nan	novel transcript	0.847167	0.8183	0.8333
1918	ENSG00000207719.1	MIR623	microRNA 623 [Source:HGNC Symbol;Acc:HGNC:32879]	0.847166	3.8427	3.8427
1919	ENSG00000279334.1	nan	novel transcript	0.847166	0.9309	0.6692
1920	ENSG00000270277.1	nan	novel transcript, antisense to titin	0.847157	0.3007	0.2887
1921	ENSG00000232415.1	ELN-AS1	ELN antisense RNA 1 [Source:HGNC Symbol;Acc:HGNC:40212]	0.84715	0.488	0.4274
1922	ENSG00000286106.1	NOTCH2NLR	notch 2 N-terminal like R (pseudogene) [Source:HGNC Symbol;Acc:HGNC:53925]	0.847147	0.2445	0.5234
1923	ENSG00000258275.1	OR7K1P	olfactory receptor family 7 subfamily K member 1 pseudogene [Source:HGNC Symbol;Acc:HGNC:15366]	0.847136	2.1056	2.0692
1924	ENSG00000214417.4	KRT18P13	keratin 18 pseudogene 13 [Source:HGNC Symbol;Acc:HGNC:6432]	0.847129	2.9595	3.0169
1925	ENSG00000278376.1	nan	novel transcript	0.847127	0.3909	0.8723
1926	ENSG00000279748.1	nan	TEC	0.847127	0.3622	0.5749
1927	ENSG00000206656.1	SNORD116-17	small nucleolar RNA, C/D box 116-17 [Source:HGNC Symbol;Acc:HGNC:33083]	0.847112	4.6522	4.6522
1928	ENSG00000251336.1	TEMN3-AS1	TENM3 antisense transcript 1 [Source:HGNC Symbol;Acc:HGNC:53456]	0.84711	3.1121	3.1121
1929	ENSG00000244083.1	nan	ribosomal protein L34 (RPL34) pseudogene	0.847104	1.8767	1.8767
1930	ENSG00000269846.1	nan	novel transcript, antisense to RBL1	0.847103	0.6819	1.1815
1931	ENSG00000227811.3	INKA2-AS1	INKA2 antisense RNA 1 [Source:HGNC Symbol;Acc:HGNC:49446]	0.847102	1.0152	1.4845
1932	ENSG00000250550.3	PPBPP1	pro-platelet basic protein pseudogene 1 [Source:HGNC Symbol;Acc:HGNC:9241]	0.847098	3.8376	3.8376
1933	ENSG00000266876.1	nan	syntaxin 18 (STX18) pseudogene	0.847096	0.9791	1.2968
1934	ENSG00000230155.6	CEP250-AS1	CEP250 antisense RNA 1 [Source:HGNC Symbol;Acc:HGNC:40143]	0.847088	0.3035	0.5566
1935	ENSG00000235207.1	TUBBP6	tubulin beta class I pseudogene 6 [Source:HGNC Symbol;Acc:HGNC:42175]	0.847088	1.3691	1.4354
1936	ENSG00000267083.1	KRT18P61	keratin 18 pseudogene 61 [Source:HGNC Symbol;Acc:HGNC:48888]	0.847087	0.5665	0.6759
1937	ENSG00000288021.1	nan	novel transcript	0.847086	1.0322	1.1038
1938	ENSG00000273216.1	nan	novel transcript, novel transcript, sense intronic to RASL10A	0.847084	0.4955	0.8338
1939	ENSG00000274127.1	nan	nan	0.847084	2.6601	2.6601
1940	ENSG00000253207.3	nan	novel transcript	0.847078	2.9005	2.8965
1941	ENSG00000278934.1	nan	TEC	0.847074	0.6351	0.5298
1942	ENSG00000252342.1	RNA5SP164	RNA, 5S ribosomal pseudogene 164 [Source:HGNC Symbol;Acc:HGNC:43064]	0.847073	4.8074	4.8074
1943	ENSG00000229255.1	nan	novel transcript	0.847068	1.1701	1.0098
1944	ENSG00000258468.1	OR11G1P	olfactory receptor family 11 subfamily G member 1 pseudogene [Source:HGNC Symbol;Acc:HGNC:15345]	0.847066	2.9751	2.9715
1945	ENSG00000279583.1	nan	novel transcript	0.847066	0.245	0.6499
1946	ENSG00000241964.3	RN7SL135P	RNA, 7SL, cytoplasmic 135, pseudogene [Source:HGNC Symbol;Acc:HGNC:46151]	0.847064	1.626	1.4186
1947	ENSG00000270503.1	YTHDF2P1	YTH domain family member 2 pseudogene 1 [Source:HGNC Symbol;Acc:HGNC:19865]	0.847059	1.6045	1.9704
1948	ENSG00000279858.1	nan	TEC	0.847056	0.6429	0.8363
1949	ENSG00000278627.1	nan	novel transcript, antisense to EPX	0.847055	0.5743	1.01
1950	ENSG00000243646.10	IL10RB	interleukin 10 receptor subunit beta [Source:HGNC Symbol;Acc:HGNC:5965]	0.84705	0.4	0.4421
1951	ENSG00000221439.1	RNU4ATAC16P	RNA, U4atac small nuclear 16, pseudogene [Source:HGNC Symbol;Acc:HGNC:46902]	0.84705	2.2482	2.2482
1952	ENSG00000278770.1	Metazoa_SRP	Metazoan signal recognition particle RNA [Source:RFAM;Acc:RF00017]	0.847044	0.6442	1.0949
1953	ENSG00000237110.2	TAAR9	trace amine associated receptor 9 [Source:HGNC Symbol;Acc:HGNC:20977]	0.847041	3.2914	3.299
1954	ENSG00000237130.1	MRPS6P2	mitochondrial ribosomal protein S6 pseudogene 2 [Source:HGNC Symbol;Acc:HGNC:29781]	0.847039	0.8912	0.6224
1955	ENSG00000248820.2	DYNLL1P6	dynein light chain LC8-type 1 pseudogene 6 [Source:HGNC Symbol;Acc:HGNC:49657]	0.847038	1.8853	1.6466
1956	ENSG00000234891.1	nan	novel transcript	0.847035	2.1561	2.0346
1957	ENSG00000267038.1	nan	novel transcript	0.847035	1.8991	1.8991
1958	ENSG00000229443.2	LINC00433	long intergenic non-protein coding RNA 433 [Source:HGNC Symbol;Acc:HGNC:42768]	0.847026	2.5668	2.4983
1959	ENSG00000199719.1	RN7SKP74	RN7SK pseudogene 74 [Source:HGNC Symbol;Acc:HGNC:45798]	0.847024	0.6166	0.6887
1960	ENSG00000199865.1	RNU6-495P	RNA, U6 small nuclear 495, pseudogene [Source:HGNC Symbol;Acc:HGNC:47458]	0.847023	4.8074	4.8074
1961	ENSG00000237347.2	nan	60S ribosomal protein L28 (RPL28) pseudogene	0.847022	0.8725	1.1143
1962	ENSG00000279097.1	nan	tec	0.84701	3.623	3.623
1963	ENSG00000274379.1	nan	novel transcript	0.847007	2.7289	2.6832
1964	ENSG00000226631.1	SLC9A3P3	solute carrier family 9 member 3 pseudogene 3 [Source:HGNC Symbol;Acc:HGNC:33492]	0.847001	0.8343	1.2929
1965	ENSG00000204873.5	KRTAP9-3	keratin associated protein 9-3 [Source:HGNC Symbol;Acc:HGNC:16927]	0.846998	2.8869	2.8727
1966	ENSG00000234282.1	nan	pseudogene similar to part of PTPNS (protein tyrosine phosphatase, non-receptor type substrate) family	0.846994	1.4972	1.4188
1967	ENSG00000270540.1	nan	novel transcript, antisense to IQCA1	0.846994	0.9181	1.1915
1968	ENSG00000196666.5	FAM180B	family with sequence similarity 180 member B [Source:HGNC Symbol;Acc:HGNC:34451]	0.84699	1.8536	2.0684
1969	ENSG00000251162.1	nan	novel pseudogene	0.846986	3.1111	3.1111
1970	ENSG00000272293.1	nan	novel transcript, antisense to FBXO25	0.84698	0.5618	0.8813
1971	ENSG00000258527.1	ASB9P1	ankyrin repeat and SOCS box containing 9 pseudogene 1 [Source:HGNC Symbol;Acc:HGNC:20972]	0.846978	0.652	0.8068
1972	ENSG00000226726.1	TMEM256P2	transmembrane protein 256 pseudogene 2 [Source:HGNC Symbol;Acc:HGNC:45088]	0.846973	1.5043	1.3581
1973	ENSG00000226989.1	nan	chromosome 7 open reading frame 44 (C7orf44) pseudogene	0.846972	0.7735	0.6532
1974	ENSG00000254857.1	MRGPRX12P	MAS related GPR family member X12, pseudogene [Source:HGNC Symbol;Acc:HGNC:54336]	0.846971	2.1048	2.0853
1975	ENSG00000174970.5	OR10AG1	olfactory receptor family 10 subfamily AG member 1 [Source:HGNC Symbol;Acc:HGNC:19607]	0.84697	2.7871	2.7857
1976	ENSG00000077009.13	NMRK2	nicotinamide riboside kinase 2 [Source:HGNC Symbol;Acc:HGNC:17871]	0.846965	1.5468	1.9003
1977	ENSG00000267051.1	nan	novel transcript	0.846952	2.6198	2.598
1978	ENSG00000229950.1	TFAP2A-AS1	TFAP2A antisense RNA 1 [Source:HGNC Symbol;Acc:HGNC:40579]	0.846951	0.8185	1.0168
1979	ENSG00000265639.1	nan	lysosomal-associated membrane protein 1 (LAMP1) pseudogene	0.846948	1.9413	1.7791
1980	ENSG00000273289.1	nan	novel transcript, antisense to C22orf26	0.846947	0.6007	0.6814
1981	ENSG00000226616.1	OR52M2P	olfactory receptor family 52 subfamily M member 2 pseudogene [Source:HGNC Symbol;Acc:HGNC:15226]	0.846946	1.3926	1.2365
1982	ENSG00000285883.1	nan	novel transcript	0.846941	1.7338	1.6996
1983	ENSG00000259259.1	NPM1P42	nucleophosmin 1 pseudogene 42 [Source:HGNC Symbol;Acc:HGNC:45221]	0.846938	1.6052	1.6386
1984	ENSG00000257162.6	MED15P6	mediator complex subunit 15 pseudogene 6 [Source:HGNC Symbol;Acc:HGNC:48655]	0.846937	1.7847	1.6975
1985	ENSG00000278543.1	nan	novel zinc finger pseudogene	0.846936	0.9205	1.071
1986	ENSG00000232166.1	nan	ribosomal protein L9 (RPL9) pseudogene	0.846932	1.2155	1.1335
1987	ENSG00000287892.1	nan	novel transcript, antisense to LRRK1	0.846931	0.5124	0.6692
1988	ENSG00000275494.1	nan	novel transcript	0.846925	0.6662	0.6431
1989	ENSG00000234073.1	nan	chromobox homolog 3 (CBX3) pseudogene	0.846923	0.5705	0.5564
1990	ENSG00000285543.1	nan	novel transcript	0.846922	1.1078	0.9925
1991	ENSG00000258419.1	nan	novel transcript, sense intronic to NRXN3	0.846922	1.8136	1.7574
1992	ENSG00000267421.6	ZFP28-DT	ZFP28 divergent transcript [Source:HGNC Symbol;Acc:HGNC:55297]	0.846917	0.8735	1.2617
1993	ENSG00000228809.2	nan	novel transcript, antisense to SNRPB2	0.846916	0.6574	0.6816
1994	ENSG00000233682.3	nan	novel transcript, antisense to FNDC1	0.846915	1.7768	1.8523
1995	ENSG00000277631.5	PGM5P3-AS1	PGM5P3 antisense RNA 1 [Source:HGNC Symbol;Acc:HGNC:51194]	0.846911	0.8324	1.0246
1996	ENSG00000244297.3	RN7SL465P	RNA, 7SL, cytoplasmic 465, pseudogene [Source:HGNC Symbol;Acc:HGNC:46481]	0.846909	2.3355	2.3355
1997	ENSG00000258794.3	DUX4L27	double homeobox 4 like 27 (pseudogene) [Source:HGNC Symbol;Acc:HGNC:50808]	0.846909	0.9471	1.4263
1998	ENSG00000224613.7	nan	novel transcript	0.846908	0.8806	1.1844
[truncated: 50,902 more rows]
