# Supplementary material for: Occlusion enhanced pan-cancer classification via deep learning
Source: BMC Bioinformatics. 2024 Aug 8;25:260. doi: 10.1186/s12859-024-05870-y (PMC11308240; doi:10.1186/s12859-024-05870-y)
Supplement: Supplementary file 4 — Supplementary Material 4. [file 12859_2024_5870_MOESM4_ESM.xlsx]

## Sheet: molecular function
Table S3. GO term & KEGG pathway analysis
Category	Term	Count	%	PValue	Genes	List Total	Pop Hits	Pop Total	Fold Enrichment	Bonferroni	Benjamini	FDR
GOTERM_MF_DIRECT	GO:0004984~olfactory receptor activity	69	2.59985	6.72773e-29	ENSG00000180016, ENSG00000236981, ENSG00000149133, ENSG00000197376, ENSG00000203661, ENSG00000174339, ENSG00000180090, ENSG00000171501, ENSG00000274102, ENSG00000181939, ENSG00000255307, ENSG00000187612, ENSG00000255223, ENSG00000279111, ENSG00000279514, ENSG00000178586, ENSG00000181752, ENSG00000172362, ENSG00000177174, ENSG00000177693, ENSG00000172289, ENSG00000189181, ENSG00000172487, ENSG0000…	532	431	16881	5.07994	2.39507e-26	2.31649e-26	2.25793e-26
GOTERM_MF_DIRECT	GO:0004930~G-protein coupled receptor activity	88	3.31575	1.3014e-28	ENSG00000180016, ENSG00000236981, ENSG00000178015, ENSG00000149133, ENSG00000197376, ENSG00000170255, ENSG00000203661, ENSG00000174339, ENSG00000180090, ENSG00000171501, ENSG00000274102, ENSG00000170128, ENSG00000181939, ENSG00000255307, ENSG00000187612, ENSG00000255223, ENSG00000221855, ENSG00000279111, ENSG00000279514, ENSG00000221937, ENSG00000178586, ENSG00000181752, ENSG00000172362, ENSG0000…	532	710	16881	3.93288	4.63299e-26	2.31649e-26	2.25793e-26
GOTERM_MF_DIRECT	GO:0005549~odorant binding	20	0.75358	5.64023e-11	ENSG00000178586, ENSG00000150261, ENSG00000181752, ENSG00000196098, ENSG00000172362, ENSG00000149133, ENSG00000177174, ENSG00000189181, ENSG00000172487, ENSG00000172289, ENSG00000181371, ENSG00000172457, ENSG00000254834, ENSG00000172769, ENSG00000205029, ENSG00000187612, ENSG00000231861, ENSG00000255223, ENSG00000233412, ENSG00000279761	532	92	16881	6.89809	2.00792e-08	6.69307e-09	6.52387e-09
GOTERM_MF_DIRECT	GO:0036459~thiol-dependent ubiquitinyl hydrolase activity	17	0.640543	3.7902e-10	ENSG00000236125, ENSG00000237038, ENSG00000248933, ENSG00000249811, ENSG00000248920, ENSG00000249104, ENSG00000205946, ENSG00000229579, ENSG00000230549, ENSG00000225327, ENSG00000250745, ENSG00000250844, ENSG00000223569, ENSG00000233136, ENSG00000232399, ENSG00000251694, ENSG00000231396	532	70	16881	7.70615	1.34931e-07	3.37328e-08	3.288e-08
GOTERM_MF_DIRECT	GO:0005132~type I interferon receptor binding	9	0.339111	1.72186e-08	ENSG00000234829, ENSG00000171855, ENSG00000177047, ENSG00000188379, ENSG00000197919, ENSG00000147873, ENSG00000186803, ENSG00000137080, ENSG00000147885	532	17	16881	16.7989	6.12981e-06	1.22597e-06	1.19497e-06
GOTERM_MF_DIRECT	GO:0005125~cytokine activity	23	0.866616	3.63717e-08	ENSG00000177047, ENSG00000240972, ENSG00000197110, ENSG00000111536, ENSG00000183709, ENSG00000136697, ENSG00000112116, ENSG00000113520, ENSG00000248871, ENSG00000234829, ENSG00000171855, ENSG00000272395, ENSG00000138684, ENSG00000109471, ENSG00000197919, ENSG00000188379, ENSG00000145839, ENSG00000184344, ENSG00000147873, ENSG00000140932, ENSG00000186803, ENSG00000137080, ENSG00000147885	532	176	16881	4.14669	1.29482e-05	2.15805e-06	2.1035e-06
GOTERM_MF_DIRECT	GO:0004888~transmembrane signaling receptor activity	22	0.828937	4.19307e-06	ENSG00000180016, ENSG00000237388, ENSG00000181961, ENSG00000197376, ENSG00000176695, ENSG00000177693, ENSG00000176547, ENSG00000198965, ENSG00000174982, ENSG00000176269, ENSG00000186092, ENSG00000171501, ENSG00000274102, ENSG00000248672, ENSG00000205810, ENSG00000181939, ENSG00000183024, ENSG00000221954, ENSG00000230178, ENSG00000279514, ENSG00000111729, ENSG00000186306	532	214	16881	3.26209	0.00149162	0.000213247	0.000207856
GOTERM_MF_DIRECT	GO:0005126~cytokine receptor binding	6	0.226074	3.15438e-05	ENSG00000177047, ENSG00000240972, ENSG00000138684, ENSG00000147873, ENSG00000112116, ENSG00000137080	532	13	16881	14.6452	0.011167	0.00134887	0.00131477
GOTERM_MF_DIRECT	GO:0005212~structural constituent of eye lens	7	0.263753	3.41471e-05	ENSG00000163254, ENSG00000182187, ENSG00000276076, ENSG00000168582, ENSG00000118231, ENSG00000100122, ENSG00000160202	532	21	16881	10.5771	0.012083	0.00134887	0.00131477
GOTERM_MF_DIRECT	GO:0005179~hormone activity	13	0.489827	3.78896e-05	ENSG00000259384, ENSG00000071677, ENSG00000179600, ENSG00000070031, ENSG00000049247, ENSG00000136488, ENSG00000134200, ENSG00000213218, ENSG00000120937, ENSG00000171136, ENSG00000267631, ENSG00000204414, ENSG00000107014	532	94	16881	4.38836	0.0133984	0.00134887	0.00131477
GOTERM_MF_DIRECT	GO:0005344~oxygen transporter activity	5	0.188395	0.000753539	ENSG00000213931, ENSG00000130656, ENSG00000196565, ENSG00000206177, ENSG00000086506	532	14	16881	11.3326	0.235368	0.0243873	0.0237707
GOTERM_MF_DIRECT	GO:0008327~methyl-CpG binding	5	0.188395	0.00378353	ENSG00000237247, ENSG00000230522, ENSG00000170948, ENSG00000182315, ENSG00000205718	532	21	16881	7.55505	0.740628	0.112245	0.109407
GOTERM_MF_DIRECT	GO:0003755~peptidyl-prolyl cis-trans isomerase activity	6	0.226074	0.0143282	ENSG00000270339, ENSG00000279782, ENSG00000173486, ENSG00000271567, ENSG00000263353, ENSG00000263464	532	46	16881	4.13885	0.994129	0.392373	0.382453
GOTERM_MF_DIRECT	GO:0019825~oxygen binding	6	0.226074	0.0156312	ENSG00000213931, ENSG00000130656, ENSG00000196565, ENSG00000206177, ENSG00000086506, ENSG00000282301	532	47	16881	4.05079	0.996334	0.397478	0.38743
GOTERM_MF_DIRECT	GO:0004867~serine-type endopeptidase inhibitor activity	8	0.301432	0.0332457	ENSG00000187483, ENSG00000149651, ENSG00000101446, ENSG00000243543, ENSG00000258597, ENSG00000249139, ENSG00000180305, ENSG00000196800	532	97	16881	2.61701	0.999994	0.789032	0.769085
GOTERM_MF_DIRECT	GO:0033038~bitter taste receptor activity	4	0.150716	0.042607	ENSG00000169777, ENSG00000121314, ENSG00000221855, ENSG00000221937	532	25	16881	5.07699	1	0.948006	0.924039
GOTERM_MF_DIRECT	GO:0046983~protein dimerization activity	10	0.37679	0.0476332	ENSG00000186051, ENSG00000146618, ENSG00000232237, ENSG00000125533, ENSG00000213999, ENSG00000173673, ENSG00000267645, ENSG00000183733, ENSG00000151379, ENSG00000176009	532	150	16881	2.11541	1	0.979319	0.954561
GOTERM_MF_DIRECT	GO:0005198~structural molecule activity	14	0.527506	0.0495161	ENSG00000214860, ENSG00000172155, ENSG00000240386, ENSG00000242252, ENSG00000244057, ENSG00000264058, ENSG00000187170, ENSG00000187173, ENSG00000187223, ENSG00000280987, ENSG00000187238, ENSG00000185962, ENSG00000185758, ENSG00000186207	532	247	16881	1.79853	1	0.979319	0.954561
GOTERM_MF_DIRECT	GO:0030414~peptidase inhibitor activity	3	0.113037	0.0886438	ENSG00000101074, ENSG00000243543, ENSG00000182931	532	16	16881	5.9496	1	1	0.977465
GOTERM_MF_DIRECT	GO:0015056~corticotrophin-releasing factor receptor activity	2	0.075358	0.0914345	ENSG00000263715, ENSG00000120088	532	3	16881	21.1541	1	1	0.977465
GOTERM_MF_DIRECT	GO:0004167~dopachrome isomerase activity	2	0.075358	0.0914345	ENSG00000099977, ENSG00000240972	532	3	16881	21.1541	1	1	0.977465

## Sheet: cellular component
Category	Term	Count	%	PValue	Genes	List Total	Pop Hits	Pop Total	Fold Enrichment	Bonferroni	Benjamini	FDR
GOTERM_CC_DIRECT	GO:0005882~intermediate filament	23	0.866616	1.07264e-10	ENSG00000186925, ENSG00000240432, ENSG00000244624, ENSG00000206102, ENSG00000212938, ENSG00000244362, ENSG00000264058, ENSG00000206106, ENSG00000184032, ENSG00000206107, ENSG00000187026, ENSG00000186971, ENSG00000206104, ENSG00000206105, ENSG00000186980, ENSG00000205864, ENSG00000011052, ENSG00000231068, ENSG00000186967, ENSG00000186924, ENSG00000184724, ENSG00000186965, ENSG00000232263	666	113	18224	5.56953	2.91757e-08	2.91757e-08	2.89612e-08
GOTERM_CC_DIRECT	GO:0005576~extracellular region	107	4.03165	1.27941e-09	ENSG00000240247, ENSG00000259384, ENSG00000177243, ENSG00000205883, ENSG00000042813, ENSG00000176797, ENSG00000269741, ENSG00000205884, ENSG00000186803, ENSG00000213022, ENSG00000107014, ENSG00000177257, ENSG00000206047, ENSG00000113520, ENSG00000203970, ENSG00000197919, ENSG00000188379, ENSG00000234776, ENSG00000143185, ENSG00000142538, ENSG00000186599, ENSG00000214100, ENSG00000215545, ENSG0000…	666	1610	18224	1.81856	3.47998e-07	1.73999e-07	1.7272e-07
GOTERM_CC_DIRECT	GO:0001533~cornified envelope	11	0.414469	4.85531e-06	ENSG00000187173, ENSG00000214860, ENSG00000187223, ENSG00000187238, ENSG00000172155, ENSG00000185962, ENSG00000204539, ENSG00000240386, ENSG00000244057, ENSG00000187170, ENSG00000186207	666	46	18224	6.54341	0.00131978	0.000440215	0.000436978
GOTERM_CC_DIRECT	GO:0005833~hemoglobin complex	6	0.226074	4.0772e-05	ENSG00000169877, ENSG00000213931, ENSG00000130656, ENSG00000196565, ENSG00000206177, ENSG00000086506	666	12	18224	13.6817	0.0110289	0.00277249	0.00275211
GOTERM_CC_DIRECT	GO:0045095~keratin filament	12	0.452148	0.00104614	ENSG00000205867, ENSG00000204887, ENSG00000188581, ENSG00000187272, ENSG00000240542, ENSG00000212721, ENSG00000196156, ENSG00000212725, ENSG00000212659, ENSG00000204880, ENSG00000185940, ENSG00000198271	666	100	18224	3.2836	0.247759	0.0569099	0.0564914
GOTERM_CC_DIRECT	GO:0035578~azurophil granule lumen	3	0.113037	0.00759595	ENSG00000240247, ENSG00000185198, ENSG00000206047	666	4	18224	20.5225	0.874316	0.34435	0.341818
GOTERM_CC_DIRECT	GO:0071821~FANCM-MHF complex	3	0.113037	0.0123547	ENSG00000251503, ENSG00000241563, ENSG00000175279	666	5	18224	16.418	0.966001	0.480069	0.476539
GOTERM_CC_DIRECT	GO:0005615~extracellular space	65	2.44913	0.0173912	ENSG00000259384, ENSG00000177047, ENSG00000240247, ENSG00000049247, ENSG00000177243, ENSG00000136697, ENSG00000104901, ENSG00000249139, ENSG00000176797, ENSG00000268975, ENSG00000171855, ENSG00000185198, ENSG00000109272, ENSG00000109471, ENSG00000223953, ENSG00000174928, ENSG00000184344, ENSG00000147873, ENSG00000186803, ENSG00000237763, ENSG00000240972, ENSG00000177257, ENSG00000197561, ENSG0000…	666	1347	18224	1.32043	0.991537	0.591301	0.586954
GOTERM_CC_DIRECT	GO:0031988~membrane-bounded vesicle	3	0.113037	0.0905768	ENSG00000136488, ENSG00000213218, ENSG00000242252	666	14	18224	5.86358	1	1	0.99631

## Sheet: biological process
Category	Term	Count	%	PValue	Genes	List Total	Pop Hits	Pop Total	Fold Enrichment	Bonferroni	Benjamini	FDR
GOTERM_BP_DIRECT	GO:0050911~detection of chemical stimulus involved in sensory perception of smell	68	2.56217	1.17657e-27	ENSG00000180016, ENSG00000236981, ENSG00000149133, ENSG00000197376, ENSG00000203661, ENSG00000174339, ENSG00000180090, ENSG00000171501, ENSG00000274102, ENSG00000181939, ENSG00000255307, ENSG00000187612, ENSG00000255223, ENSG00000279111, ENSG00000279514, ENSG00000178586, ENSG00000181752, ENSG00000172362, ENSG00000177174, ENSG00000177693, ENSG00000172289, ENSG00000189181, ENSG00000172487, ENSG0000…	546	425	16792	4.92073	1.366e-24	1.366e-24	1.34364e-24
GOTERM_BP_DIRECT	GO:0007186~G-protein coupled receptor signaling pathway	94	3.54182	4.87597e-24	ENSG00000180016, ENSG00000236981, ENSG00000178015, ENSG00000149133, ENSG00000197376, ENSG00000170255, ENSG00000203661, ENSG00000174339, ENSG00000180090, ENSG00000112486, ENSG00000171501, ENSG00000274102, ENSG00000170128, ENSG00000109272, ENSG00000181939, ENSG00000255307, ENSG00000187612, ENSG00000255223, ENSG00000125522, ENSG00000221855, ENSG00000279111, ENSG00000279514, ENSG00000221937, ENSG0000…	546	899	16792	3.21572	5.661e-21	2.8305e-21	2.78418e-21
GOTERM_BP_DIRECT	GO:0042742~defense response to bacterium	30	1.13037	2.60624e-15	ENSG00000215545, ENSG00000177684, ENSG00000233050, ENSG00000215547, ENSG00000177023, ENSG00000177243, ENSG00000205883, ENSG00000198129, ENSG00000249139, ENSG00000176797, ENSG00000171855, ENSG00000232948, ENSG00000205884, ENSG00000186146, ENSG00000186562, ENSG00000125788, ENSG00000180424, ENSG00000214642, ENSG00000177257, ENSG00000197561, ENSG00000176782, ENSG00000187082, ENSG00000203970, ENSG0000…	546	145	16792	6.36302	2.96463e-12	1.00862e-12	9.9211e-13
GOTERM_BP_DIRECT	GO:0045087~innate immune response	42	1.58252	6.75845e-10	ENSG00000215545, ENSG00000177684, ENSG00000177047, ENSG00000240247, ENSG00000243414, ENSG00000197110, ENSG00000215547, ENSG00000177023, ENSG00000243811, ENSG00000177243, ENSG00000183709, ENSG00000205883, ENSG00000198129, ENSG00000176797, ENSG00000234829, ENSG00000251201, ENSG00000186146, ENSG00000253548, ENSG00000186562, ENSG00000147873, ENSG00000125788, ENSG00000111729, ENSG00000186803, ENSG0000…	546	430	16792	3.00394	7.84656e-07	1.96164e-07	1.92954e-07
GOTERM_BP_DIRECT	GO:0050907~detection of chemical stimulus involved in sensory perception	19	0.715901	1.32065e-09	ENSG00000180016, ENSG00000237388, ENSG00000181961, ENSG00000197376, ENSG00000176695, ENSG00000177693, ENSG00000176547, ENSG00000198965, ENSG00000174982, ENSG00000176269, ENSG00000186092, ENSG00000171501, ENSG00000274102, ENSG00000181939, ENSG00000183024, ENSG00000221954, ENSG00000230178, ENSG00000279514, ENSG00000186306	546	95	16792	6.15092	1.53328e-06	3.06656e-07	3.01637e-07
GOTERM_BP_DIRECT	GO:0033141~positive regulation of peptidyl-serine phosphorylation of STAT protein	9	0.339111	6.44865e-08	ENSG00000234829, ENSG00000171855, ENSG00000177047, ENSG00000188379, ENSG00000197919, ENSG00000147873, ENSG00000186803, ENSG00000137080, ENSG00000147885	546	19	16792	14.568	7.48661e-05	1.06956e-05	1.05205e-05
GOTERM_BP_DIRECT	GO:0002323~natural killer cell activation involved in immune response	9	0.339111	6.44865e-08	ENSG00000234829, ENSG00000171855, ENSG00000177047, ENSG00000188379, ENSG00000197919, ENSG00000147873, ENSG00000186803, ENSG00000137080, ENSG00000147885	546	19	16792	14.568	7.48661e-05	1.06956e-05	1.05205e-05
GOTERM_BP_DIRECT	GO:0016579~protein deubiquitination	17	0.640543	1.14098e-07	ENSG00000236125, ENSG00000237038, ENSG00000248933, ENSG00000249811, ENSG00000248920, ENSG00000249104, ENSG00000205946, ENSG00000229579, ENSG00000230549, ENSG00000225327, ENSG00000250745, ENSG00000250844, ENSG00000223569, ENSG00000233136, ENSG00000232399, ENSG00000251694, ENSG00000231396	546	99	16792	5.28109	0.000132459	1.65585e-05	1.62875e-05
GOTERM_BP_DIRECT	GO:0002286~T cell activation involved in immune response	9	0.339111	2.50291e-07	ENSG00000234829, ENSG00000171855, ENSG00000177047, ENSG00000188379, ENSG00000197919, ENSG00000147873, ENSG00000186803, ENSG00000137080, ENSG00000147885	546	22	16792	12.5814	0.000290546	3.22875e-05	3.17591e-05
GOTERM_BP_DIRECT	GO:0042100~B cell proliferation	9	0.339111	6.18051e-06	ENSG00000234829, ENSG00000171855, ENSG00000177047, ENSG00000188379, ENSG00000197919, ENSG00000147873, ENSG00000186803, ENSG00000137080, ENSG00000147885	546	32	16792	8.64973	0.00714991	0.000717557	0.000705814
GOTERM_BP_DIRECT	GO:0043330~response to exogenous dsRNA	9	0.339111	1.00752e-05	ENSG00000234829, ENSG00000171855, ENSG00000177047, ENSG00000188379, ENSG00000197919, ENSG00000147873, ENSG00000186803, ENSG00000137080, ENSG00000147885	546	34	16792	8.14092	0.0116292	0.00106339	0.00104598
GOTERM_BP_DIRECT	GO:0060338~regulation of type I interferon-mediated signaling pathway	8	0.301432	1.40301e-05	ENSG00000234829, ENSG00000171855, ENSG00000188379, ENSG00000197919, ENSG00000147873, ENSG00000186803, ENSG00000137080, ENSG00000147885	546	26	16792	9.46295	0.0161572	0.00135742	0.0013352
GOTERM_BP_DIRECT	GO:0006511~ubiquitin-dependent protein catabolic process	19	0.715901	2.73823e-05	ENSG00000237038, ENSG00000213886, ENSG00000248933, ENSG00000249811, ENSG00000248920, ENSG00000249104, ENSG00000154611, ENSG00000205946, ENSG00000229579, ENSG00000230549, ENSG00000256646, ENSG00000225327, ENSG00000250745, ENSG00000250844, ENSG00000223569, ENSG00000233136, ENSG00000232399, ENSG00000251694, ENSG00000231396	546	182	16792	3.21064	0.0312912	0.00244545	0.00240543
GOTERM_BP_DIRECT	GO:0007608~sensory perception of smell	17	0.640543	6.14199e-05	ENSG00000180016, ENSG00000236981, ENSG00000149133, ENSG00000244623, ENSG00000177462, ENSG00000162727, ENSG00000136839, ENSG00000171133, ENSG00000203661, ENSG00000174339, ENSG00000276119, ENSG00000204246, ENSG00000271271, ENSG00000148136, ENSG00000254550, ENSG00000177151, ENSG00000277556	546	159	16792	3.28823	0.0688274	0.00509346	0.00501011
GOTERM_BP_DIRECT	GO:0006959~humoral immune response	10	0.37679	8.38924e-05	ENSG00000234829, ENSG00000171855, ENSG00000177047, ENSG00000188379, ENSG00000197919, ENSG00000147873, ENSG00000186803, ENSG00000137080, ENSG00000112486, ENSG00000147885	546	57	16792	5.39554	0.0928098	0.00649327	0.00638701
GOTERM_BP_DIRECT	GO:0031424~keratinization	9	0.339111	0.000140452	ENSG00000187173, ENSG00000187223, ENSG00000187238, ENSG00000172155, ENSG00000185962, ENSG00000240386, ENSG00000244057, ENSG00000187170, ENSG00000186207	546	48	16792	5.76648	0.150474	0.0101916	0.0100248
GOTERM_BP_DIRECT	GO:0018149~peptide cross-linking	9	0.339111	0.000188783	ENSG00000187173, ENSG00000187223, ENSG00000187238, ENSG00000172155, ENSG00000185962, ENSG00000240386, ENSG00000244057, ENSG00000187170, ENSG00000186207	546	50	16792	5.53582	0.196837	0.0128928	0.0126818
GOTERM_BP_DIRECT	GO:0030183~B cell differentiation	10	0.37679	0.000266521	ENSG00000234829, ENSG00000171855, ENSG00000177047, ENSG00000188379, ENSG00000197919, ENSG00000147873, ENSG00000186803, ENSG00000137080, ENSG00000113520, ENSG00000147885	546	66	16792	4.65978	0.266166	0.0171906	0.0169093
GOTERM_BP_DIRECT	GO:0006346~methylation-dependent chromatin silencing	5	0.188395	0.00044131	ENSG00000237247, ENSG00000230522, ENSG00000170948, ENSG00000182315, ENSG00000205718	546	12	16792	12.8144	0.400988	0.0269663	0.026525
GOTERM_BP_DIRECT	GO:0030216~keratinocyte differentiation	10	0.37679	0.000770412	ENSG00000187173, ENSG00000187223, ENSG00000187238, ENSG00000172155, ENSG00000185962, ENSG00000204539, ENSG00000240386, ENSG00000244057, ENSG00000187170, ENSG00000186207	546	76	16792	4.04666	0.591308	0.0447224	0.0439905
GOTERM_BP_DIRECT	GO:0051607~defense response to virus	15	0.565185	0.00098952	ENSG00000177047, ENSG00000240247, ENSG00000197110, ENSG00000243811, ENSG00000183709, ENSG00000206047, ENSG00000234829, ENSG00000171855, ENSG00000272395, ENSG00000197919, ENSG00000188379, ENSG00000147873, ENSG00000186803, ENSG00000137080, ENSG00000147885	546	165	16792	2.79587	0.683174	0.0547063	0.053811
GOTERM_BP_DIRECT	GO:0015671~oxygen transport	5	0.188395	0.0011261	ENSG00000213931, ENSG00000130656, ENSG00000196565, ENSG00000206177, ENSG00000086506	546	15	16792	10.2515	0.729677	0.0594273	0.0584548
GOTERM_BP_DIRECT	GO:0050778~positive regulation of immune response	4	0.150716	0.00246739	ENSG00000272395, ENSG00000197561, ENSG00000197110, ENSG00000183709	546	9	16792	13.6687	0.943198	0.12455	0.122512
GOTERM_BP_DIRECT	GO:0060337~type I interferon signaling pathway	8	0.301432	0.00458031	ENSG00000234829, ENSG00000171855, ENSG00000188379, ENSG00000197919, ENSG00000147873, ENSG00000186803, ENSG00000137080, ENSG00000147885	546	64	16792	3.84432	0.995156	0.221572	0.217946
GOTERM_BP_DIRECT	GO:0007218~neuropeptide signaling pathway	10	0.37679	0.00554586	ENSG00000128310, ENSG00000183979, ENSG00000105954, ENSG00000183395, ENSG00000125522, ENSG00000142538, ENSG00000264717, ENSG00000214285, ENSG00000125510, ENSG00000161610	546	101	16792	3.04501	0.99843	0.25755	0.253335
GOTERM_BP_DIRECT	GO:0007596~blood coagulation	13	0.489827	0.0171144	ENSG00000213931, ENSG00000196565, ENSG00000196415, ENSG00000234829, ENSG00000171855, ENSG00000197919, ENSG00000188379, ENSG00000147873, ENSG00000259753, ENSG00000186803, ENSG00000137080, ENSG00000169704, ENSG00000147885	546	184	16792	2.17288	1	0.764224	0.751717
GOTERM_BP_DIRECT	GO:0006935~chemotaxis	10	0.37679	0.0179262	ENSG00000275688, ENSG00000240247, ENSG00000177257, ENSG00000206047, ENSG00000140932, ENSG00000279686, ENSG00000160683, ENSG00000113520, ENSG00000112486, ENSG00000213927	546	122	16792	2.52087	1	0.770826	0.758212
GOTERM_BP_DIRECT	GO:0002250~adaptive immune response	11	0.414469	0.0226156	ENSG00000234829, ENSG00000171855, ENSG00000177047, ENSG00000109471, ENSG00000197919, ENSG00000158497, ENSG00000147873, ENSG00000186803, ENSG00000111729, ENSG00000137080, ENSG00000147885	546	148	16792	2.28581	1	0.93774	0.922394
GOTERM_BP_DIRECT	GO:0045596~negative regulation of cell differentiation	6	0.226074	0.0243651	ENSG00000204510, ENSG00000280267, ENSG00000182330, ENSG00000270601, ENSG00000187545, ENSG00000274764	546	51	16792	3.61819	1	0.975445	0.959481
GOTERM_BP_DIRECT	GO:0050863~regulation of T cell activation	3	0.113037	0.0258565	ENSG00000272395, ENSG00000197110, ENSG00000183709	546	8	16792	11.533	1	1	0.984271
GOTERM_BP_DIRECT	GO:1901386~negative regulation of voltage-gated calcium channel activity	3	0.113037	0.0325391	ENSG00000263715, ENSG00000120088, ENSG00000125510	546	9	16792	10.2515	1	1	0.984483
GOTERM_BP_DIRECT	GO:0030261~chromosome condensation	3	0.113037	0.0398138	ENSG00000178257, ENSG00000122304, ENSG00000175646	546	10	16792	9.22637	1	1	0.984483
GOTERM_BP_DIRECT	GO:0001580~detection of chemical stimulus involved in sensory perception of bitter taste	5	0.188395	0.039926	ENSG00000169777, ENSG00000121314, ENSG00000134183, ENSG00000221855, ENSG00000221937	546	40	16792	3.84432	1	1	0.984483
GOTERM_BP_DIRECT	GO:0000413~protein peptidyl-prolyl isomerization	5	0.188395	0.0500236	ENSG00000279782, ENSG00000173486, ENSG00000271567, ENSG00000263353, ENSG00000263464	546	43	16792	3.57611	1	1	0.984483
GOTERM_BP_DIRECT	GO:0031338~regulation of vesicle fusion	5	0.188395	0.0500236	ENSG00000255104, ENSG00000278299, ENSG00000274611, ENSG00000274226, ENSG00000260287	546	43	16792	3.57611	1	1	0.984483
GOTERM_BP_DIRECT	GO:0006955~immune response	21	0.791258	0.0565972	ENSG00000240247, ENSG00000177257, ENSG00000263715, ENSG00000111536, ENSG00000206047, ENSG00000113520, ENSG00000112486, ENSG00000213927, ENSG00000248871, ENSG00000248672, ENSG00000275688, ENSG00000167664, ENSG00000138684, ENSG00000109272, ENSG00000109471, ENSG00000186652, ENSG00000169575, ENSG00000145839, ENSG00000160683, ENSG00000146049, ENSG00000120088	546	421	16792	1.53408	1	1	0.984483
GOTERM_BP_DIRECT	GO:0009755~hormone-mediated signaling pathway	4	0.150716	0.061125	ENSG00000179600, ENSG00000134200, ENSG00000101440, ENSG00000267631	546	28	16792	4.39351	1	1	0.984483
GOTERM_BP_DIRECT	GO:0019221~cytokine-mediated signaling pathway	9	0.339111	0.0635868	ENSG00000234829, ENSG00000177047, ENSG00000188379, ENSG00000197919, ENSG00000136697, ENSG00000147873, ENSG00000186803, ENSG00000137080, ENSG00000147885	546	131	16792	2.11291	1	1	0.984483
GOTERM_BP_DIRECT	GO:0007601~visual perception	12	0.452148	0.0637737	ENSG00000048545, ENSG00000163254, ENSG00000256349, ENSG00000262180, ENSG00000139053, ENSG00000134183, ENSG00000182187, ENSG00000276076, ENSG00000168582, ENSG00000118231, ENSG00000100122, ENSG00000160202	546	201	16792	1.83609	1	1	0.984483
GOTERM_BP_DIRECT	GO:0051458~corticotropin secretion	2	0.075358	0.0638603	ENSG00000263715, ENSG00000120088	546	2	16792	30.7546	1	1	0.984483
GOTERM_BP_DIRECT	GO:0006965~positive regulation of biosynthetic process of antibacterial peptides active against Gram-positive bacteria	2	0.075358	0.0638603	ENSG00000177243, ENSG00000176797	546	2	16792	30.7546	1	1	0.984483
GOTERM_BP_DIRECT	GO:0010578~regulation of adenylate cyclase activity involved in G-protein coupled receptor signaling pathway	2	0.075358	0.0638603	ENSG00000263715, ENSG00000120088	546	2	16792	30.7546	1	1	0.984483
GOTERM_BP_DIRECT	GO:2000552~negative regulation of T-helper 2 cell cytokine production	2	0.075358	0.0638603	ENSG00000171855, ENSG00000188379	546	2	16792	30.7546	1	1	0.984483
GOTERM_BP_DIRECT	GO:2000494~positive regulation of interleukin-18-mediated signaling pathway	2	0.075358	0.0638603	ENSG00000251201, ENSG00000243414	546	2	16792	30.7546	1	1	0.984483
GOTERM_BP_DIRECT	GO:0006312~mitotic recombination	3	0.113037	0.0647486	ENSG00000251503, ENSG00000241563, ENSG00000175279	546	13	16792	7.09721	1	1	0.984483
GOTERM_BP_DIRECT	GO:2001275~positive regulation of glucose import in response to insulin stimulus	3	0.113037	0.0647486	ENSG00000268173, ENSG00000185897, ENSG00000278139	546	13	16792	7.09721	1	1	0.984483
GOTERM_BP_DIRECT	GO:0031640~killing of cells of other organism	3	0.113037	0.073961	ENSG00000240247, ENSG00000206047, ENSG00000164821	546	14	16792	6.59027	1	1	0.984483
GOTERM_BP_DIRECT	GO:0036297~interstrand cross-link repair	5	0.188395	0.0740031	ENSG00000132207, ENSG00000251503, ENSG00000241563, ENSG00000175279, ENSG00000181625	546	49	16792	3.13822	1	1	0.984483
GOTERM_BP_DIRECT	GO:0042633~hair cycle	3	0.113037	0.083561	ENSG00000196156, ENSG00000204880, ENSG00000198271	546	15	16792	6.15092	1	1	0.984483
GOTERM_BP_DIRECT	GO:0007259~JAK-STAT cascade	4	0.150716	0.0842848	ENSG00000259384, ENSG00000272395, ENSG00000197110, ENSG00000183709	546	32	16792	3.84432	1	1	0.984483
GOTERM_BP_DIRECT	GO:0000712~resolution of meiotic recombination intermediates	3	0.113037	0.0935137	ENSG00000251503, ENSG00000241563, ENSG00000175279	546	16	16792	5.76648	1	1	0.984483
GOTERM_BP_DIRECT	GO:0035669~TRAM-dependent toll-like receptor 4 signaling pathway	2	0.075358	0.0942472	ENSG00000251201, ENSG00000243414	546	3	16792	20.5031	1	1	0.984483
GOTERM_BP_DIRECT	GO:2000852~regulation of corticosterone secretion	2	0.075358	0.0942472	ENSG00000263715, ENSG00000120088	546	3	16792	20.5031	1	1	0.984483

## Sheet: KEGG pathway
Category	Term	Count	%	PValue	Genes	List Total	Pop Hits	Pop Total	Fold Enrichment	Bonferroni	Benjamini	FDR
KEGG_PATHWAY	hsa04740:Olfactory transduction	66	2.48681	2.0537e-28	ENSG00000180016, ENSG00000236981, ENSG00000149133, ENSG00000197376, ENSG00000203661, ENSG00000174339, ENSG00000180090, ENSG00000171501, ENSG00000274102, ENSG00000181939, ENSG00000255307, ENSG00000187612, ENSG00000255223, ENSG00000279111, ENSG00000279514, ENSG00000178586, ENSG00000181752, ENSG00000172362, ENSG00000177174, ENSG00000177693, ENSG00000172289, ENSG00000189181, ENSG00000172487, ENSG0000…	234	399	6879	4.86273	3.84041e-26	3.84041e-26	3.71719e-26
KEGG_PATHWAY	hsa05206:MicroRNAs in cancer	50	1.88395	3.12019e-22	ENSG00000199075, ENSG00000199077, ENSG00000199038, ENSG00000199158, ENSG00000198984, ENSG00000208036, ENSG00000207781, ENSG00000207782, ENSG00000207581, ENSG00000207705, ENSG00000207947, ENSG00000207624, ENSG00000207547, ENSG00000207789, ENSG00000207625, ENSG00000199030, ENSG00000199143, ENSG00000199024, ENSG00000269897, ENSG00000207730, ENSG00000198973, ENSG00000207971, ENSG00000207693, ENSG0000…	234	286	6879	5.13941	5.83475e-20	2.91738e-20	2.82377e-20
KEGG_PATHWAY	hsa04630:Jak-STAT signaling pathway	20	0.75358	3.49903e-07	ENSG00000259384, ENSG00000177047, ENSG00000197110, ENSG00000183709, ENSG00000136488, ENSG00000213218, ENSG00000113520, ENSG00000234829, ENSG00000171855, ENSG00000138684, ENSG00000109471, ENSG00000197919, ENSG00000188379, ENSG00000145839, ENSG00000268173, ENSG00000147873, ENSG00000186803, ENSG00000137080, ENSG00000278139, ENSG00000147885	234	145	6879	4.05482	6.54298e-05	2.18106e-05	2.11108e-05
KEGG_PATHWAY	hsa04060:Cytokine-cytokine receptor interaction	23	0.866616	2.1997e-05	ENSG00000259384, ENSG00000177047, ENSG00000197110, ENSG00000111536, ENSG00000183709, ENSG00000113520, ENSG00000112486, ENSG00000213927, ENSG00000234829, ENSG00000171855, ENSG00000275688, ENSG00000138684, ENSG00000109272, ENSG00000109471, ENSG00000197919, ENSG00000188379, ENSG00000145839, ENSG00000147873, ENSG00000143185, ENSG00000160683, ENSG00000186803, ENSG00000137080, ENSG00000147885	234	243	6879	2.78247	0.00410504	0.00102836	0.000995365
KEGG_PATHWAY	hsa05320:Autoimmune thyroid disease	10	0.37679	5.18406e-05	ENSG00000234829, ENSG00000188379, ENSG00000109471, ENSG00000197919, ENSG00000147873, ENSG00000134200, ENSG00000186803, ENSG00000137080, ENSG00000113520, ENSG00000147885	234	52	6879	5.65335	0.0096476	0.00193884	0.00187663
KEGG_PATHWAY	hsa04622:RIG-I-like receptor signaling pathway	9	0.339111	0.00236778	ENSG00000234829, ENSG00000171855, ENSG00000177047, ENSG00000188379, ENSG00000197919, ENSG00000147873, ENSG00000186803, ENSG00000137080, ENSG00000147885	234	70	6879	3.77967	0.358085	0.0737958	0.071428
KEGG_PATHWAY	hsa04620:Toll-like receptor signaling pathway	11	0.414469	0.00302097	ENSG00000234829, ENSG00000171855, ENSG00000243414, ENSG00000188379, ENSG00000197919, ENSG00000268173, ENSG00000147873, ENSG00000186803, ENSG00000137080, ENSG00000278139, ENSG00000147885	234	106	6879	3.05068	0.432081	0.0807031	0.0781137
KEGG_PATHWAY	hsa05162:Measles	12	0.452148	0.00528275	ENSG00000234829, ENSG00000171855, ENSG00000188379, ENSG00000109471, ENSG00000197919, ENSG00000268173, ENSG00000147873, ENSG00000186803, ENSG00000137080, ENSG00000113520, ENSG00000278139, ENSG00000147885	234	133	6879	2.6524	0.628606	0.11662	0.112879
KEGG_PATHWAY	hsa04623:Cytosolic DNA-sensing pathway	8	0.301432	0.00561275	ENSG00000234829, ENSG00000171855, ENSG00000188379, ENSG00000197919, ENSG00000147873, ENSG00000186803, ENSG00000137080, ENSG00000147885	234	64	6879	3.67468	0.65095	0.11662	0.112879
KEGG_PATHWAY	hsa05160:Hepatitis C	11	0.414469	0.0145127	ENSG00000234829, ENSG00000171855, ENSG00000188379, ENSG00000197919, ENSG00000268173, ENSG00000147873, ENSG00000186803, ENSG00000137080, ENSG00000278139, ENSG00000185758, ENSG00000147885	234	133	6879	2.43137	0.935025	0.271387	0.262679
KEGG_PATHWAY	hsa04650:Natural killer cell mediated cytotoxicity	10	0.37679	0.022255	ENSG00000234829, ENSG00000171855, ENSG00000188379, ENSG00000197919, ENSG00000268173, ENSG00000147873, ENSG00000186803, ENSG00000137080, ENSG00000278139, ENSG00000147885	234	122	6879	2.40963	0.985134	0.378335	0.366196
KEGG_PATHWAY	hsa05161:Hepatitis B	11	0.414469	0.0250042	ENSG00000234829, ENSG00000171855, ENSG00000243414, ENSG00000188379, ENSG00000197919, ENSG00000268173, ENSG00000147873, ENSG00000186803, ENSG00000137080, ENSG00000278139, ENSG00000147885	234	145	6879	2.23015	0.99122	0.38965	0.377147
KEGG_PATHWAY	hsa05164:Influenza A	11	0.414469	0.0707474	ENSG00000234829, ENSG00000171855, ENSG00000188379, ENSG00000197919, ENSG00000268173, ENSG00000147873, ENSG00000186803, ENSG00000137080, ENSG00000278139, ENSG00000147885, ENSG00000258643	234	174	6879	1.85846	0.999999	1	0.973118
